# Supplementary material for: Metabolomics Simultaneously Derives Benchmark Dose Estimates and Discovers Metabolic Biotransformations in a Rat Bioassay
Source: Chem Res Toxicol. 2024 Jun 6;37(6):923–34. doi: 10.1021/acs.chemrestox.4c00002 (PMC11187623; doi:10.1021/acs.chemrestox.4c00002)
Supplement: Supplementary file 2 — tx4c00002_si_002.xlsx [file tx4c00002_si_002.xlsx]

## Sheet: LS_CD_PCBsemi_NMR_all_assays
Name	Probe ID	Assay	Hill BMD	Hill BMDL	Hill BMDU	Hill fitPValue	Hill fitLogLikelihood	Hill AIC	Hill adverseDirection	Hill BMD/BMDL	Flagged Hill	Hill Parameter Intercept	Hill Parameter v	Hill Parameter n	Hill Parameter k	Hill Execution Complete	Power BMD	Power BMDL	Power BMDU	Power fitPValue	Power fitLogLikelihood	Power AIC	Power adverseDirection	Power BMD/BMDL	Power Parameter control	Power Parameter slope	Power Parameter power	Power Execution Complete	Linear BMD	Linear BMDL	Linear BMDU	Linear fitPValue	Linear fitLogLikelihood	Linear AIC	Linear adverseDirection	Linear BMD/BMDL	Linear Execution Complete	Linear Parameter beta_0	Linear Parameter beta_1	Exp 2 BMD	Exp 2 BMDL	Exp 2 BMDU	Exp 2 fitPValue	Exp 2 fitLogLikelihood	Exp 2 AIC	Exp 2 adverseDirection	Exp 2 BMD/BMDL	Exp 2 Execution Complete	Exp 2 Parameter sign
LPC(18:2)	M558T116	LIPID POS	5.16067	1.09543	29.604	0.9699	-220.586	449.172	-1	4.71109	0	3368440	-1426100	1	22.942	TRUE	492.878	290.125	1613.38	0.0004552	-230.565	467.131	-1	1.69885	2613040	-955.659	1	TRUE	97.6075	55.9647	7761610000	9e-05	-390.094	786.187	-1	1.74409	TRUE	2629330	-1009.09	390.356	204.919	1337.74	0.0006112	-230.241	466.482	-1	1.90493	TRUE	-1
PC(36:3)	M785T530	LIPID POS	6.93863	2.42344	26.8143	0.5619	-285.116	578.232	-1	2.86313	0	285104000	-67315900	1	33.1254	TRUE	502.48	293.823	1708.78	0.0003153	-294.595	595.19	-1	1.71015	250576000	-40520.7	1	TRUE	9.89489	5.18803	7761610000	9e-05	-22073.5	44153.1	-1	1.90725	TRUE	250549000	-40581.5	457.921	257.583	1559.05	0.00036	-294.45	594.9	-1	1.77776	TRUE	-1
PC(40:8)	M853T451_1	LIPID POS	7.467	1.83052	38.5241	0.6606	-298.906	605.812	-1	4.07917	0	419953000	-133228000	1	30.4483	TRUE	425.13	262.364	1103.83	0.002312	-306.408	618.817	-1	1.62038	354782000	-95954.8	1	TRUE	13.4613	7.58095	7761610000	9e-05	-9473.21	18952.4	-1	1.77567	TRUE	353045000	-91991.5	367.962	213.336	1001.44	0.002806	-306.191	618.382	-1	1.7248	TRUE	-1
PC(38:6)	M829T460_1	LIPID POS	9.55396	1.52292	36.9531	0.9292	-308.482	624.964	-1	6.27345	0	658368000	-196313000	1	31.1443	TRUE	524.51	302.102	1959.27	0.007653	-315.201	636.401	-1	1.7362	559783000	-130451	1	TRUE	6.91113	3.50667	7761610000	9e-05	-49159.9	98325.8	-1	1.97085	TRUE	559741000	-130494	460.569	248.317	1734.97	0.008953	-315.021	636.042	-1	1.85476	TRUE	-1
AMP,ADP,ATP, Adenosine, Oxypurinol,Anserine	B1300P8.241	NMR	9.14454	1.57189	34.6678	0.0169	-197.343	404.687	1	5.81754	0	732971	313950	1.05475	31.6512	TRUE	538.227	307.116	2142.44	9e-05	-205.644	417.288	1	1.75252	894196	202.032	1	TRUE	177.168	94.8526	7761610000	9e-05	-255.296	516.593	1	1.86782	TRUE	893129	204.101	591.38	351.742	2430.24	0.0001	-205.793	417.587	1	1.68129	TRUE	1
PG(18:0/20:4)	M798T481	LIPID NEG	15.0301	7.04443	44.2759	0.2564	-229.557	467.114	1	2.13361	0	1241700	2787240	1	79.3446	TRUE	304.387	204.492	584.819	0.0008664	-236.925	479.851	1	1.4885	2200160	2249.55	1	TRUE	63.7125	45.8532	7761610000	9e-05	-395.984	797.968	1	1.38949	TRUE	2200460	2248.72	410.022	296.853	728.722	0.0004584	-237.627	481.255	1	1.38123	TRUE	1
PC(32:2)	M753T458	LIPID POS	26.9141	6.31995	50.9731	0.2834	-280.963	571.925	1	4.25859	0	58328300	51560200	2.04622	57.0177	TRUE	442.669	269.844	1213.75	9e-05	-291.591	589.182	1	1.64046	82915600	38545.2	1	TRUE	18.9357	10.1339	7761610000	9e-05	-5542.46	11090.9	1	1.86855	TRUE	83637200	36074.4	528.358	341.77	1443.14	0.0001	-291.94	589.879	1	1.54595	TRUE	1
PI(18:0/20:4)	M888T474	LIPID POS	19.3841	0.666719	52.5261	0.3823	-292.306	594.613	1	29.0739	0	349500000	69994900	1.66545	36.9869	TRUE	666.463	349.359	753.206	0.001889	-299.87	605.741	1	1.90767	388940000	41666.4	1	TRUE	23.5703	9.90943	7761610000	9e-05	-7038.31	14082.6	1	2.37857	TRUE	388862000	41642.1	697.753	375.822	8511.23	0.001793	-299.929	605.857	1	1.8566	TRUE	1
PE(18:0/22:6)	M791T493	LIPID NEG	29.5377	0.507847	59.5285	0.02181	-302.175	614.35	1	58.1626	0	574739000	114505000	2.55719	42.924	TRUE	934.7	417.045	8810000	0.0001272	-309.845	625.689	1	2.24124	645307000	53419.7	1	TRUE	16.9737	5.56316	7761610000	9e-05	-23846	47698	1	3.05109	TRUE	644468000	55820.1	966.104	444.117	8810000	0.0001236	-309.876	625.751	1	2.17534	TRUE	1
PC(34:0)	M763T530	LIPID POS	18.6613	7.14235	62.4237	0.1567	-315.787	639.574	-1	2.61277	0	1174600000	-393390000	1	84.9934	TRUE	282.323	192.573	519.136	0.004773	-320.662	647.323	-1	1.46606	1047960000	-334167	1	TRUE	5.02862	3.73259	7761610000	9e-05	-26725	53456	-1	1.34722	TRUE	1049310000	-336144	234.05	152.97	451.493	0.006803	-320.259	646.517	-1	1.53004	TRUE	-1
PC(18:0/16:0)	M807T531	LIPID NEG	18.8468	6.95542	62.3294	0.7612	-256.906	521.812	-1	2.70966	0	35602300	-10837400	1	73.2401	TRUE	335.564	220.585	689.584	0.01714	-262.338	530.675	-1	1.52125	31844700	-9098	1	TRUE	34.5972	24.6627	7761610000	9e-05	-942.45	1890.9	-1	1.40281	TRUE	31988500	-9555.95	283.852	177.997	610.192	0.02273	-262.007	530.014	-1	1.5947	TRUE	-1
PI(18:0/20:4)	M886T475	LIPID NEG	16.7146	1.59169	74.214	0.245	-306.349	620.699	1	10.5012	0	1018160000	177177000	1	49.5059	TRUE	598.571	327.984	3360.77	0.001446	-313.095	632.19	1	1.825	1100170000	100993	1	TRUE	9.05395	4.22156	7761610000	9e-05	-36140.9	72287.9	1	2.14469	TRUE	1099880000	102732	624.172	349.219	3641	0.001371	-313.154	632.308	1	1.78734	TRUE	1
DG(36:2e)	M630T484	LIPID POS	20.989	7.24537	84.9782	0.4671	-275	557.999	1	2.89688	0	29333500	28808400	1	73.0517	TRUE	418.062	259.289	1062.89	0.008338	-280.574	567.148	1	1.61234	40113800	21347.9	1	TRUE	29.8618	16.8716	7761610000	9e-05	-2075.05	4156.11	1	1.76994	TRUE	40569100	20282.5	504.02	333.408	1247.84	0.006039	-280.942	567.885	1	1.51172	TRUE	1
Cer(t18:0/22:0)	M641T544	LIPID POS	15.0476	6.81556	40.8768	0.147	-235.408	478.817	-1	2.20783	0	9521310	-3672860	1	73.1998	TRUE	416.426	258.572	1053.66	0.0003279	-243.188	492.377	-1	1.61048	8053020	-2376.76	1	TRUE	101.91	66.4415	7761610000	9e-05	-337.167	680.334	-1	1.53383	TRUE	8071720	-2533.04	336.65	196.568	874.019	0.00048	-242.77	491.54	-1	1.71264	TRUE	-1
Cer(d18:1/21:0)	M591T545	LIPID POS	42.1036	20.5364	68.0867	0.3521	-231.196	472.392	-1	2.05019	0	7245310	-2601440	2.35594	78.3668	TRUE	431.737	265.207	1143.79	0.000465	-240.231	486.462	-1	1.62792	6139560	-1926.41	1	TRUE	98.534	59.0931	7761610000	9e-05	-367.629	741.257	-1	1.66744	TRUE	6142790	-1940.12	342.49	196.021	930.388	0.0006913	-239.794	485.588	-1	1.74721	TRUE	-1
Cer(t18:0/24:0)	M713T560	LIPID NEG	17.8585	9.73692	43.2377	0.007251	-249.012	506.024	-1	1.8341	0	25878800	-10624600	1	118.243	TRUE	304.883	204.755	586.371	9e-05	-258.067	522.134	-1	1.48901	22666000	-7789.22	1	TRUE	29.9889	21.3646	7761610000	9e-05	-1090.69	2187.37	-1	1.40367	TRUE	22639200	-7780.72	232.782	149.415	463.795	0.0001	-257.31	520.621	-1	1.55796	TRUE	-1
Cer(d18:1/23:1)	M635T546	LIPID POS	26.6746	11.4503	57.9652	0.08382	-252.222	514.445	-1	2.3296	0	23693600	-11622600	1.23234	112.657	TRUE	295.144	199.554	556.528	0.0001737	-260.899	527.798	-1	1.47902	20220800	-9504.68	1	TRUE	48.8863	39.7519	7761610000	9e-05	-472.511	951.021	-1	1.22979	TRUE	20536900	-10701	195.739	123.594	390.423	0.0004997	-259.743	525.485	-1	1.58373	TRUE	-1
PE(18:4/18:2)	M734T446	LIPID NEG	30.3538	11.8717	79.9016	0.2837	-209.397	428.794	1	2.55682	0	649935	932561	1.30284	118.193	TRUE	273.81	187.852	495.415	0.0007194	-217.735	441.47	1	1.45758	910332	808.761	1	TRUE	89.0435	68.2083	7761610000	9e-05	-270.093	546.185	1	1.30546	TRUE	909377	811.139	374.463	271.712	641.946	0.000306	-218.675	443.349	1	1.37816	TRUE	1
Carnitine	B2281P3.225	NMR	19.6819	8.64088	62.0061	0.3689	-271.804	553.609	1	2.27777	0	28622600	30780200	1.04832	87.4816	TRUE	326.562	216.026	657.741	0.003269	-278.718	563.435	1	1.51168	38969300	24502.8	1	TRUE	22.7227	14.9115	7761610000	9e-05	-2152.68	4311.37	1	1.52384	TRUE	39281900	23399.6	408.616	285.885	783.853	0.002026	-279.255	564.509	1	1.4293	TRUE	1
Cer(t16:0/25:0)	M699T552	LIPID NEG	30.6245	12.9705	63.4654	0.1563	-234.932	479.864	-1	2.36109	0	8888500	-3971990	1.31923	111.846	TRUE	302.347	203.41	578.477	0.0004935	-243.089	492.178	-1	1.48639	7683870	-3254.48	1	TRUE	76.5564	52.4119	7761610000	9e-05	-358.779	723.558	-1	1.46067	TRUE	7608260	-3081.13	213.581	135.146	429.799	0.001161	-242.144	490.288	-1	1.58037	TRUE	-1
Metabolite with fragmentation spectra similar to paracetamol	M152T280	HILIC POS	28.3995	4.03752	307.453	0.2535	-244.647	497.295	-1	7.0339	0	8371960	-3569540	1	65.6001	TRUE	417.956	259.243	1062.29	0.1101	-246.379	498.758	-1	1.61222	7039510	-2856.9	1	TRUE	78.3001	50.7706	7761610000	9e-05	-421.083	848.165	-1	1.54223	TRUE	7110960	-3069.53	349.349	193.605	995.894	0.1249	-246.218	498.436	-1	1.80444	TRUE	-1
PC(32:2)	M731T459	LIPID POS	35.3102	11.134	83.5832	0.1952	-331.706	673.411	1	3.17138	0	1152720000	1103130000	1.33305	107.435	TRUE	272.959	187.377	493.09	0.00183	-338.633	683.266	1	1.45674	1475380000	994755	1	TRUE	2.27673	1.71649	7761610000	9e-05	-120871	241748	1	1.32639	TRUE	1473320000	1001170	352.754	253.708	607.945	0.0009359	-339.378	684.757	1	1.39039	TRUE	1
Cer(t18:0/22:0)	M685T544	LIPID NEG	26.9648	10.559	69.9333	0.2017	-226.977	463.953	-1	2.55373	0	5806240	-2035130	1.13738	97.9368	TRUE	367.068	236.001	812.912	0.002802	-233.459	472.918	-1	1.55537	5119470	-1521.34	1	TRUE	96.0357	61.8694	7761610000	9e-05	-331.497	668.994	-1	1.55223	TRUE	5110410	-1488.85	298.334	182.053	683.953	0.004187	-233.007	472.013	-1	1.63872	TRUE	-1
PC(33:0)	M749T520	LIPID POS	50.636	26.0126	82.5213	0.6541	-283.895	577.791	-1	1.9466	0	146461000	-53242200	2.29786	91.6254	TRUE	313.962	209.527	615.394	0.00692	-290.531	587.062	-1	1.49843	128896000	-51061.6	1	TRUE	17.7014	12.5788	7761610000	9e-05	-2840.66	5687.33	-1	1.40724	TRUE	129414000	-51726	238.589	149.355	496.559	0.01185	-289.913	585.826	-1	1.59746	TRUE	-1
Carnitine	B2282P3.220	NMR	26.7519	9.88776	91.4857	0.204	-219.635	447.271	1	2.70556	0	2276170	1382470	1	110.766	TRUE	341.186	223.397	710.185	0.00219	-225.698	457.397	1	1.52726	2700410	1036.85	1	TRUE	100.941	69.5254	7761610000	9e-05	-293.638	593.276	1	1.45186	TRUE	2700790	1036.65	400.38	272.631	809.411	0.001553	-226.082	458.165	1	1.46858	TRUE	1
PC(44:5)	M893T549	LIPID POS	33.0959	4.9512	283.863	0.2734	-262.932	533.864	-1	6.68442	0	34760800	-11491300	1	87.1956	TRUE	372.344	238.504	835.6	0.1202	-264.643	535.287	-1	1.56116	31004200	-9390.4	1	TRUE	44.8947	29.1411	7761610000	9e-05	-791.781	1589.56	-1	1.5406	TRUE	31098400	-9500.89	325.188	195.346	782.309	0.1355	-264.489	534.979	-1	1.66468	TRUE	-1
Cer(t17:0/26:0)	M727T567	LIPID NEG	38.1259	16.8256	83.111	0.00667	-220.647	451.294	-1	2.26595	0	3543450	-1765920	1.25966	152.208	TRUE	267.373	184.237	478.032	9e-05	-227.572	461.144	-1	1.45124	3121230	-1477.27	1	TRUE	87.1514	67.1727	7761610000	9e-05	-280.038	566.077	-1	1.29742	TRUE	3121380	-1477.06	178.453	116.05	336.586	0.000264	-226.336	458.672	-1	1.53773	TRUE	-1
SM(t42:0)	M878T558	LIPID NEG	75.2339	48.1907	118.944	0.4705	-221.33	452.66	-1	1.56117	0	4277810	-2456110	1.96107	216.915	TRUE	147.185	109.119	225.52	0.004572	-228.107	462.215	-1	1.34885	4063680	-2769.42	1	TRUE	37.6488	33.3764	7761610000	9e-05	-331.067	668.133	-1	1.12801	TRUE	4050120	-2719.2	74.8278	53.8882	116.123	0.07585	-224.81	455.62	-1	1.38857	TRUE	-1
Cer(t18:0/24:0)	M669T561	LIPID POS	46.5768	20.2754	97.5011	0.01597	-256.659	523.319	-1	2.29721	0	37346100	-14270700	1.3642	163.117	TRUE	271.368	186.485	488.765	0.0002245	-263.398	532.796	-1	1.45517	34111300	-11974.4	1	TRUE	26.2598	19.6062	7761610000	9e-05	-1137	2280	-1	1.33936	TRUE	34085900	-11882.2	207.419	137.081	387.365	0.000474	-262.579	531.159	-1	1.51311	TRUE	-1
PC(16:0/16:0)	M779T504	LIPID NEG	35.7856	7.08583	231.124	0.8587	-272.429	552.859	-1	5.0503	0	80657300	-18469800	1	83.7887	TRUE	409.131	255.352	1013.62	0.2504	-274.739	555.478	-1	1.60222	74613500	-15476.6	1	TRUE	25.5303	14.982	7761610000	9e-05	-2525.07	5056.15	-1	1.70406	TRUE	74492200	-15059.5	373.51	222.9	965.773	0.2724	-274.623	555.246	-1	1.67568	TRUE	-1
PC(32:2)	M731T474	LIPID POS	33.5971	8.37168	123.432	0.6963	-307.391	624.781	1	4.01318	0	135176000	153930000	1.23102	72.136	TRUE	424.814	262.228	1101.97	0.08011	-311.195	628.39	1	1.62002	192503000	127254	1	TRUE	7.42742	4.34285	7761610000	9e-05	-28343.5	56693.1	1	1.71026	TRUE	192669000	126566	513.931	344.5	1260.65	0.06166	-311.517	629.035	1	1.49182	TRUE	1
PE(16:0/16:0)	M691T498	LIPID NEG	32.1637	8.07928	112.155	0.8535	-204.05	418.101	-1	3.98101	0	829204	-362932	1.18305	73.6691	TRUE	425.631	262.581	1106.8	0.06853	-208.251	422.503	-1	1.62095	695977	-297.826	1	TRUE	122.441	74.4664	7761610000	9e-05	-281.335	568.671	-1	1.64424	TRUE	695842	-297.746	318.005	174.542	892.988	0.09943	-207.789	421.578	-1	1.82194	TRUE	-1
Cer(d18:1/22:1)	M621T538	LIPID POS	41.8855	5.49333	108.514	0.0577	-256.935	523.87	-1	7.62479	0	24384000	-6917540	2.5418	56.2252	TRUE	1084.77	446.29	1084.77	0.01256	-260.458	526.916	-1	2.43064	20238400	-2519.82	1	TRUE	123.038	34.2156	7761610000	9e-05	-874.616	1755.23	-1	3.59596	TRUE	20237200	-2521.86	1011.12	388.258	8810000	0.01314	-260.405	526.81	-1	2.60425	TRUE	-1
SM(d41:1)	M846T561	LIPID NEG	57.1341	27.2141	112.275	0.8532	-278.136	566.271	-1	2.09943	0	155676000	-44420500	1.61288	150.021	TRUE	233.436	164.505	396.306	0.02603	-283.501	573.002	-1	1.41902	146973000	-45416.1	1	TRUE	14.957	11.422	7761610000	9e-05	-2488.58	4983.15	-1	1.30949	TRUE	146305000	-43530	189.887	130.084	330.753	0.04401	-282.875	571.75	-1	1.45973	TRUE	-1
PLK	M357T564	HILIC POS	39.0647	12.1852	197.804	0.1014	-265.01	538.019	1	3.20591	0	10009900	15432300	1	129.681	TRUE	295.587	199.793	588.418	0.03796	-266.975	539.951	1	1.47947	13825900	13568.1	1	TRUE	18.4309	13.3203	7761610000	9e-05	-2398.81	4803.63	1	1.38367	TRUE	13847700	13564.3	376.334	275.339	638.737	0.02902	-267.296	540.591	1	1.3668	TRUE	1
PC(16:0/20:4)	M827T478	LIPID NEG	39.2826	19.4336	103.992	0.7745	-312.498	632.996	1	2.02138	0	1238150000	465399000	1	273.951	TRUE	199.372	143.536	330.02	0.06754	-316.32	638.64	1	1.389	1307500000	366549	1	TRUE	5.01654	4.19637	7761610000	9e-05	-13785	27576.1	1	1.19545	TRUE	1308840000	365036	226.425	165.632	354.255	0.04895	-316.712	639.424	1	1.36704	TRUE	1
PC(38:5e)	M795T499_2	LIPID POS	40.5416	14.0976	157.284	0.1447	-290.562	589.125	-1	2.87578	0	178805000	-74431200	1	147.34	TRUE	279.133	190.812	517.96	0.03294	-293.107	592.214	-1	1.46287	162334000	-66828.8	1	TRUE	8.73551	6.40935	7761610000	9e-05	-9098.07	18202.1	-1	1.36293	TRUE	162066000	-66100.8	219.864	141.373	431.586	0.04737	-292.671	591.342	-1	1.55521	TRUE	-1
PE(18:0/20:4)	M767T500	LIPID NEG	25.8662	13.0615	88.5563	0.03212	-311.252	632.504	1	1.98034	0	1726370000	437394000	1.10642	149.008	TRUE	163.782	120.363	257.81	0.004668	-315.322	636.643	1	1.36073	1820670000	420749	1	TRUE	2.23567	1.99552	7761610000	9e-05	-44913.9	89833.9	1	1.12034	TRUE	1819390000	425230	183.44	136.16	275.521	0.003256	-315.729	637.457	1	1.34724	TRUE	1
SM(d41:2)	M844T543	LIPID NEG	63.7642	31.7601	124.274	0.6288	-234.121	478.241	-1	2.00768	0	10810200	-3831700	1.59059	188.34	TRUE	192.32	139.047	311.086	0.02986	-239.018	484.037	-1	1.38313	10272900	-4026.83	1	TRUE	26.5251	22.5011	7761610000	9e-05	-645.51	1297.02	-1	1.17884	TRUE	10271700	-4018.5	144.446	101.664	236.569	0.07012	-237.988	481.976	-1	1.42082	TRUE	-1
LPC(20:4)	M582T112	LIPID POS	42.6944	12.3838	201.368	0.861	-243.304	494.608	-1	3.4476	0	9695950	-3800130	1	120.12	TRUE	334.792	220.197	686.798	0.2654	-245.539	497.077	-1	1.52042	8724000	-3394.62	1	TRUE	82.8823	55.7075	7761610000	9e-05	-358.91	723.821	-1	1.48781	TRUE	8698010	-3309	271.605	165.717	603.999	0.3307	-245.229	496.458	-1	1.63897	TRUE	-1
Cer(t18:0/23:0)	M655T553	LIPID POS	51.0027	19.408	121.07	0.2964	-242.292	494.585	-1	2.62792	0	11384600	-4841990	1.36155	145.23	TRUE	287.847	195.6	534.994	0.01524	-247.228	500.456	-1	1.47161	10259300	-4360.67	1	TRUE	64.831	48.5291	7761610000	9e-05	-377.318	760.637	-1	1.33592	TRUE	10304200	-4413.1	209.456	134.117	412.109	0.03076	-246.403	498.805	-1	1.56174	TRUE	-1
PE(16:1e/20:4)	M723T489	LIPID NEG	59.1705	25.8247	122.765	0.7497	-268.348	546.695	-1	2.29124	0	107864000	-17536300	1.90866	105.83	TRUE	325.709	215.591	654.794	0.04682	-272.883	551.766	-1	1.51077	102910000	-17429.6	1	TRUE	25.1315	18.2578	7761610000	9e-05	-1506.61	3019.23	-1	1.37648	TRUE	103209000	-18398.8	296.574	191.661	610.054	0.05527	-272.682	551.364	-1	1.54739	TRUE	-1
PC(36:5e)	M767T494	LIPID POS	40.0005	15.8451	109.249	0.3122	-284.54	579.079	-1	2.52447	0	161706000	-67140500	1.1587	159.261	TRUE	221.895	157.533	373.466	0.03162	-288.669	583.338	-1	1.40856	148707000	-64752.3	1	TRUE	10.9864	8.82872	7761610000	9e-05	-3770.97	7547.94	-1	1.24439	TRUE	148568000	-64073.2	163.289	111.2	284.088	0.0666	-287.77	581.54	-1	1.46843	TRUE	-1
PC(14:0/20:4)	M777T452_1	LIPID POS	47.3048	15.2743	158.735	0.4047	-304.955	619.91	1	3.09702	0	184090000	163712000	1.25684	124.41	TRUE	343.096	224.346	717.315	0.03586	-309.194	624.388	1	1.52932	228510000	140065	1	TRUE	11.5789	7.84718	7761610000	9e-05	-7517.16	15040.3	1	1.47555	TRUE	228075000	141883	425.553	295.031	847.956	0.02373	-309.683	625.367	1	1.4424	TRUE	1
PC(36:6)	M801T443	LIPID POS	51.3873	14.3726	152.155	0.7635	-297.88	605.759	1	3.57537	0	79999800	89215200	1.50412	97.2888	TRUE	384.014	243.961	888.141	0.09297	-301.591	609.182	1	1.57408	108140000	80015.5	1	TRUE	12.7612	8.38277	7761610000	9e-05	-7243.73	14493.5	1	1.52231	TRUE	106887000	83925.5	479.682	329.534	1045.12	0.06563	-302.022	610.045	1	1.45564	TRUE	1
PE(14:0/22:6)	M736T440	LIPID POS	41.8357	23.216	109.578	0.7827	-268.608	547.217	1	1.80202	0	7626770	46138200	1.01882	379.297	TRUE	162.638	119.596	258.377	0.07459	-272.618	551.237	1	1.35989	12572400	34367	1	TRUE	12.8875	11.4649	7761610000	9e-05	-1560.62	3127.25	1	1.12408	TRUE	12516400	34550.3	302.855	237.226	419.866	0.01044	-274.952	555.904	1	1.27665	TRUE	1
PC(14:0/18:2)	M775T459	LIPID NEG	46.1048	17.6811	132.437	0.4751	-276.129	562.257	1	2.60758	0	33784000	36068300	1.19944	154.02	TRUE	276.312	189.247	502.359	0.04563	-280.239	566.478	1	1.46006	41873400	31669.6	1	TRUE	20.8863	15.1977	7761610000	9e-05	-1790.82	3587.63	1	1.37431	TRUE	42027600	30904.5	357.808	258.697	612.449	0.02612	-280.905	567.809	1	1.38312	TRUE	1
PG(22:5/22:6)	M887T405	LIPID POS	47.5637	5.79313	NaN	0.2877	-205.199	418.398	1	8.21036	0	751881	718305	18	52.4336	TRUE	676.94	352.479	2132.32	9e-05	-220.631	447.262	1	1.92051	1198960	387.882	1	TRUE	134.37	56.941	7761610000	9e-05	-403.958	813.916	1	2.35981	TRUE	1200480	384.578	763.442	425.402	20578	0.0001	-220.789	447.578	1	1.79464	TRUE	1
PI(18:0/20:3)	M890T484	LIPID POS	40.283	4.32088	195.225	0.3086	-261.469	530.937	1	9.32287	0	8593040	11160000	1	98.2862	TRUE	455.128	275.03	1299.94	0.03813	-264.741	535.482	1	1.65483	12372800	7726.55	1	TRUE	32.9171	18.7093	7761610000	9e-05	-1804.85	3615.7	1	1.7594	TRUE	12352200	7803.63	551.08	361.338	1532.12	0.02881	-265.075	536.149	1	1.52511	TRUE	1
PC(36:0)	M791T552	LIPID POS	38.1129	9.39277	179.782	0.88	-294.854	599.708	-1	4.05768	0	154942000	-71004300	1.04255	89.4796	TRUE	394.477	248.764	938.224	0.1972	-297.739	601.478	-1	1.58575	132892000	-62099.9	1	TRUE	11.0502	6.76105	7761610000	9e-05	-11223.5	22453	-1	1.63439	TRUE	132823000	-61639.8	294.926	164.477	779.144	0.2701	-297.312	600.625	-1	1.79311	TRUE	-1
TG(12:0/18:2/18:2)	M822T585	LIPID POS	51.0225	13.4023	NaN	0.03907	-268.389	544.777	1	3.807	0	14404700	16966700	18	54.1243	TRUE	1261.58	475.144	8810000	9e-05	-277.787	561.575	1	2.65515	25441900	6004.83	1	TRUE	72.3547	17.2643	7761610000	9e-05	-2806.94	5619.87	1	4.191	TRUE	25427700	6002.37	1387.57	566.762	NaN	0.0001	-277.854	561.708	1	2.44824	TRUE	1
PE(18:4/18:2)	M734T440	LIPID NEG	71.0171	21.4182	173.274	0.1828	-244.674	499.347	1	3.31574	0	1816470	7600910	1.51438	212.433	TRUE	147.64	109.431	233.797	0.1444	-246.396	498.792	1	1.34916	2754150	8095.83	1	TRUE	32.6562	28.1742	7761610000	9e-05	-401.754	809.508	1	1.15908	TRUE	2865440	7766.39	284.128	223.457	387.928	0.01849	-248.9	503.801	1	1.27151	TRUE	1
PE(14:0/18:2)	M688T456	LIPID POS	66.073	23.3521	170.734	0.4091	-257.553	525.107	1	2.82942	0	7488000	11505300	1.45117	171.56	TRUE	264.908	182.842	473.199	0.051	-261.379	528.759	1	1.44884	9647970	10893	1	TRUE	32.4932	25.9524	7761610000	9e-05	-731.3	1468.6	1	1.25203	TRUE	9488810	11448.9	372.405	274.832	614.401	0.02337	-262.31	530.621	1	1.35503	TRUE	1
PI(16:0/22:6)	M884T441	LIPID POS	65.8934	11.5213	252.478	0.3557	-244.74	499.48	1	5.71927	0	7114360	3581600	1.44636	99.8258	TRUE	389.012	246.266	911.699	0.115	-247.42	500.839	1	1.57964	8242240	3263.26	1	TRUE	50.8729	31.9074	7761610000	9e-05	-699.12	1404.24	1	1.59439	TRUE	8250190	3270.87	448.256	298.349	1011.2	0.09308	-247.686	501.372	1	1.50246	TRUE	1
PE(14:0/20:4)	M712T450	LIPID POS	76.9376	22.4958	170.065	0.1965	-267.007	544.013	1	3.42009	0	10909700	24849900	1.57322	199.429	TRUE	171.871	125.743	279.62	0.09535	-269.329	544.658	1	1.36684	14090000	26799.8	1	TRUE	13.5776	11.8972	7761610000	9e-05	-1572.74	3151.48	1	1.14124	TRUE	14081800	26869.1	286.033	221.393	405.518	0.02239	-271.081	548.163	1	1.29197	TRUE	1
PC(32:1e)	M719T522	LIPID POS	62.319	24.379	154.609	0.186	-280.289	570.578	-1	2.55626	0	133006000	-27645600	3.55797	77.2776	TRUE	491.952	289.765	1604.57	0.03269	-283.861	573.722	-1	1.69776	121260000	-22011.4	1	TRUE	29.6479	17.426	7761610000	9e-05	-2152.15	4310.31	-1	1.70136	TRUE	122110000	-24341.7	447.583	252.019	1482.73	0.03669	-283.723	573.446	-1	1.77599	TRUE	-1
Cer(t18:0/25:0)	M683T567	LIPID POS	44.0932	14.098	204.936	0.01622	-232.364	472.728	-1	3.12762	0	4659720	-2383080	1	175.347	TRUE	393.688	248.405	934.344	0.002359	-235.494	476.988	-1	1.58486	4057820	-1598.85	1	TRUE	76.8564	50.4931	7761610000	9e-05	-403.299	812.599	-1	1.52212	TRUE	4078620	-1675.94	298.59	172.404	752.957	0.003719	-234.982	475.964	-1	1.73192	TRUE	-1
LPC(20:4)	M566T112	LIPID POS	50.0477	13.5652	206.915	0.847	-285.489	580.978	-1	3.68942	0	106876000	-41503800	1.16013	109.6	TRUE	362.458	233.796	793.599	0.2587	-287.969	581.937	-1	1.55032	95543500	-38041.3	1	TRUE	14.887	10.0003	7761610000	9e-05	-4925.57	9857.14	-1	1.48866	TRUE	96045100	-39409.3	289.187	171.235	688.115	0.3307	-287.623	581.247	-1	1.68883	TRUE	-1
PE(16:0p/20:4)	M725T489	LIPID POS	65.8003	26.759	161.201	0.6003	-287.027	584.053	-1	2.459	0	270823000	-62680000	1.43809	166.64	TRUE	239.9	168.351	420.845	0.1539	-289.855	585.71	-1	1.425	260037000	-64221	1	TRUE	8.81666	6.95972	7761610000	9e-05	-6523.94	13053.9	-1	1.26681	TRUE	260012000	-64192.7	208.614	142.841	366.475	0.1993	-289.515	585.031	-1	1.46046	TRUE	-1
PE(38:5e)	M775T512	LIPID POS	60.2873	19.8577	179.239	0.1853	-240.3	490.601	-1	3.03597	0	12137000	-3856010	1.24713	169.033	TRUE	272.662	187.21	493.627	0.04866	-243.391	492.783	-1	1.45645	11415100	-3673.51	1	TRUE	41.2996	31.2323	7761610000	9e-05	-570.237	1146.47	-1	1.32234	TRUE	11419600	-3689.17	222.924	147.118	420.404	0.07268	-242.901	491.803	-1	1.51527	TRUE	-1
Acetylcholine	M146T441_1	HILIC POS	65.322	24.1203	179.423	0.00164	-310.714	631.427	1	2.70818	0	295830000	259666000	1.33643	182.289	TRUE	268.027	184.606	482.254	0.0006266	-314.051	634.101	1	1.45189	343292000	238586	1	TRUE	2.84321	2.16921	7761610000	9e-05	-74215.7	148437	1	1.31071	TRUE	342521000	241089	342.861	248.043	580.293	0.0003481	-314.697	635.394	1	1.38226	TRUE	1
LPC(24:1)	M606T387	LIPID POS	72.4023	28.3256	195.33	0.675	-219.674	449.347	-1	2.55607	0	3671420	-719476	2.35107	95.105	TRUE	421.632	260.847	1083.34	0.1396	-222.746	451.491	-1	1.6164	3443720	-705.247	1	TRUE	134.16	88.6305	7761610000	9e-05	-269.737	545.474	-1	1.5137	TRUE	3460930	-752.962	379.641	224.864	1007.48	0.1585	-222.581	451.162	-1	1.68831	TRUE	-1
SM(d41:2)	M800T542	LIPID POS	49.2641	18.9246	148.141	0.3237	-292.068	594.136	-1	2.60318	0	257146000	-97253300	1.12773	188.508	TRUE	216.076	153.966	373.901	0.1381	-294.419	594.839	-1	1.4034	241149000	-93260.3	1	TRUE	13.4634	11.1627	7761610000	9e-05	-2378.37	4762.74	-1	1.20611	TRUE	241721000	-94364.7	171.415	117.676	295.152	0.2086	-293.878	593.756	-1	1.45667	TRUE	-1
LPC(17:0)	M554T206	LIPID NEG	63.9778	23.2221	181.849	0.4472	-204.391	418.782	-1	2.75504	0	2244930	-395833	1.4617	133.129	TRUE	299.659	201.976	571.634	0.1587	-206.885	419.771	-1	1.48364	2154670	-390.364	1	TRUE	133.444	99.2513	7761610000	9e-05	-227.977	461.954	-1	1.34451	TRUE	2152530	-387.708	274.206	180.31	536.905	0.1794	-206.725	419.45	-1	1.52075	TRUE	-1
SM(d43:1)	M874T579	LIPID NEG	85.4344	37.0194	195.402	0.2052	-251.207	512.414	-1	2.30783	0	26822900	-6636810	1.70513	168.504	TRUE	279.715	191.134	512.922	0.04727	-254.435	514.87	-1	1.46345	25701900	-6856.76	1	TRUE	44.1344	32.2994	7761610000	9e-05	-567.933	1141.87	-1	1.36642	TRUE	25640800	-6738.85	238.325	157.621	451.801	0.06482	-254.051	514.102	-1	1.51201	TRUE	-1
PC(37:5e)	M781T525	LIPID POS	98.22	42.2386	212.821	0.1033	-268.505	547.009	-1	2.32536	0	87669400	-25563200	1.65011	254.947	TRUE	178.77	130.279	295.424	0.07356	-270.506	547.012	-1	1.37221	85918600	-27612.6	1	TRUE	15.143	13.0731	7761610000	9e-05	-1411.29	2828.59	-1	1.15833	TRUE	85948400	-27537.1	145.941	104.195	233.331	0.1228	-269.863	545.727	-1	1.40065	TRUE	-1
PE(14:0/18:2)	M686T456	LIPID NEG	81.3744	30.5004	196.173	0.5728	-230.06	470.119	1	2.66798	0	1540200	2559950	1.45297	232.573	TRUE	221.879	157.523	382.462	0.1435	-232.932	471.864	1	1.40855	1859290	2440.03	1	TRUE	46.0552	37.7048	7761610000	9e-05	-393.909	793.818	1	1.22147	TRUE	1857960	2447.05	325.313	245.533	496.444	0.05933	-234.038	474.077	1	1.32493	TRUE	1
Cer(d18:1/25:1)	M645T562	LIPID POS	77.2325	26.067	203.72	0.05275	-243.86	497.721	-1	2.96285	0	18012400	-3511910	1.98553	120.301	TRUE	560.136	314.912	2491.91	0.0126	-247.29	500.58	-1	1.77871	16772700	-2249.1	1	TRUE	158.627	88.9053	7761610000	9e-05	-307.181	620.362	-1	1.78422	TRUE	16864400	-2469.06	518.885	281.633	2255.74	0.01386	-247.18	500.359	-1	1.84242	TRUE	-1
SM(d41:1)	M802T560	LIPID POS	115.693	65.8844	193.582	0.9162	-329.673	669.346	-1	1.756	0	2993970000	-866569000	2.25003	223.637	TRUE	191.117	138.277	322.172	0.1712	-332.785	671.571	-1	1.38213	2934190000	-1007240	1	TRUE	1.83196	1.56358	7761610000	9e-05	-92045.5	184097	-1	1.17164	TRUE	2934980000	-1011140	153.662	108.455	251.098	0.2791	-332.126	670.252	-1	1.41683	TRUE	-1
Glucose/Maltose	B2002P4.646	NMR	58.9742	22.4417	170.664	0.1051	-253.031	516.063	-1	2.62788	0	24085700	-8497600	1.24383	172.935	TRUE	236.994	166.627	429.004	0.07793	-254.98	515.959	-1	1.4223	22603300	-8356.25	1	TRUE	28.7252	22.7537	7761610000	9e-05	-793.22	1592.44	-1	1.26244	TRUE	22571800	-8327.54	193.3	130.304	346.139	0.1059	-254.596	515.192	-1	1.48345	TRUE	-1
PC(36:6)	M779T444	LIPID POS	75.5271	20.9341	242.441	0.9065	-336.592	683.185	1	3.60785	0	462078000	798819000	1.51856	131.348	TRUE	358.692	231.983	778.165	0.3073	-338.899	683.799	1	1.5462	652503000	768965	1	TRUE	2.60883	1.68778	7761610000	9e-05	-163589	327184	1	1.54572	TRUE	653789000	762700	474.983	340.173	930.058	0.2124	-339.408	684.816	1	1.3963	TRUE	1
PE(20:1e/20:4)	M779T525	LIPID NEG	76.1286	23.7896	227.229	0.1109	-242.671	495.341	-1	3.20008	0	17199800	-4184190	1.3021	193.021	TRUE	274.609	188.299	501.274	0.05485	-245.103	496.205	-1	1.45837	16533800	-4033.75	1	TRUE	44.8645	33.8844	7761610000	9e-05	-521.035	1048.07	-1	1.32405	TRUE	16535300	-4054.99	238.844	159.075	447.3	0.07142	-244.78	495.559	-1	1.50146	TRUE	-1
PS(40:6)	M837T301	HILIC POS	70.4662	20.241	309.556	0.7577	-214.15	436.301	1	3.48136	0	188333	724623	1	214.24	TRUE	343.641	224.617	719.364	0.3145	-215.932	437.865	1	1.5299	323303	579.585	1	TRUE	141.989	98.1313	7761610000	9e-05	-243.423	492.845	1	1.44693	TRUE	327297	571.26	490.382	361.604	904.178	0.1915	-216.612	439.224	1	1.35613	TRUE	1
PE(20:1e/20:4)	M779T531	LIPID NEG	77.2199	21.562	252.34	0.6385	-226.292	462.584	-1	3.5813	0	5082930	-1236760	1.40735	142.824	TRUE	337.602	221.608	696.985	0.2478	-228.548	463.096	-1	1.52342	4824860	-1239.07	1	TRUE	91.0379	66.2964	7761610000	9e-05	-303.972	613.943	-1	1.3732	TRUE	4842370	-1307.18	293.887	184.868	633.253	0.2973	-228.295	462.59	-1	1.58971	TRUE	-1
Glutamine	B2433P2.458	NMR	90.266	54.7186	191.434	0.05313	-201.294	412.587	-1	1.64964	0	1983730	-248856	6.15521	99.5415	TRUE	420.7	260.441	1077.96	0.008056	-205.245	416.49	-1	1.61534	1908630	-252.478	1	TRUE	208.987	137.151	7761610000	9e-05	-218.865	443.73	-1	1.52377	TRUE	1910600	-254.641	392.138	236.703	1020.09	0.008976	-205.121	416.242	-1	1.65667	TRUE	-1
LPC(14:0)	M468T102	LIPID POS	65.7704	27.2728	276.854	0.2784	-252.326	514.652	1	2.41157	0	8963000	10234100	1.00217	330.373	TRUE	252.765	175.883	451.795	0.1266	-254.638	515.276	1	1.43712	10280500	7679.01	1	TRUE	34.4027	26.8521	7761610000	9e-05	-666.131	1338.26	1	1.28119	TRUE	10299600	7722.79	325.944	238.298	533.995	0.0757	-255.284	516.568	1	1.3678	TRUE	1
PI(18:0/18:1)	M864T496	LIPID NEG	130.75	56.8477	220.148	0.9802	-223.1	456.199	1	2.30001	0	2052800	2400110	2.10834	326.94	TRUE	137.473	102.414	232.009	0.2914	-225.56	457.119	1	1.34233	2087880	2552.39	1	TRUE	33.6589	30.6283	7761610000	9e-05	-336.055	678.111	1	1.09895	TRUE	2089540	2541.84	208.445	160.449	292.682	0.09242	-227.068	460.137	1	1.29914	TRUE	1
Cer(d18:1/21:0)	M609T545	LIPID POS	54.0199	22.426	91.1232	0.0641	-227.592	465.185	-1	2.40881	0	4046610	-1423340	3.0528	73.8662	TRUE	728.212	367.109	2036.26	0.002781	-232.938	471.875	-1	1.98364	3324720	-743.683	1	TRUE	210.703	115.733	7761610000	9e-05	-270.383	546.766	-1	1.8206	TRUE	3386470	-952.051	625.436	288.075	9915.5	0.003225	-232.771	471.542	-1	2.17109	TRUE	-1
PC(34:4)	M755T452	LIPID POS	85.7856	23.8548	378.966	0.1254	-346.806	703.611	1	3.59616	0	1607750000	1598130000	1.40619	171.057	TRUE	352.201	228.829	752.255	0.05293	-349.405	704.809	1	1.53914	1924830000	1452810	1	TRUE	1.81978	NaN	7761610000	9e-05	-317927	635860	1	NaN	TRUE	1924330000	1454450	446.377	311.529	896.677	0.03486	-349.907	705.814	1	1.43286	TRUE	1
SM(t34:1)	M720T467	LIPID POS	102.054	35.0613	251.877	0.6494	-238.865	487.729	-1	2.91073	0	7545610	-3041400	1.62913	198.783	TRUE	268.508	184.877	490.429	0.2879	-240.93	487.86	-1	1.45236	7162390	-3227.51	1	TRUE	166.319	125.554	7761610000	0.0008176	-247.889	501.778	-1	1.32468	TRUE	7093790	-3082.05	201.045	129.98	386.962	0.4413	-240.306	486.613	-1	1.54674	TRUE	-1
PC(14:0/20:4)	M799T452	LIPID NEG	90.8245	29.5101	253.592	0.6414	-284.193	578.387	1	3.07774	0	38082400	47917200	1.42598	211.56	TRUE	279.335	190.924	516.776	0.2453	-286.468	578.936	1	1.46307	45107000	45190.1	1	TRUE	15.8722	11.8045	7761610000	9e-05	-2849.62	5705.25	1	1.34459	TRUE	45239600	45299.9	375.06	274.553	632.514	0.1463	-287.154	580.308	1	1.36608	TRUE	1
Cer(d18:1/23:0)	M619T562	LIPID POS	63.7763	35.015	105.56	0.037	-287.557	585.115	-1	1.8214	0	260396000	-69732300	2.32251	118.078	TRUE	384.787	244.319	891.74	0.0002619	-294.968	595.936	-1	1.57494	237868000	-54088.9	1	TRUE	22.9332	12.7384	7761610000	9e-05	-3279.73	6565.46	-1	1.80032	TRUE	236070000	-48150.5	329.292	201.125	778.268	0.0003577	-294.627	595.254	-1	1.63725	TRUE	-1
Cer(d41:1)	M681T562	LIPID NEG	54.9476	25.4537	97.8279	0.001555	-281.096	572.193	-1	2.15873	0	171654000	-47514400	2.08797	108.79	TRUE	449.861	272.85	1262.6	9e-05	-288.269	582.537	-1	1.64875	153973000	-31195.9	1	TRUE	17.2486	9.76303	7761610000	9e-05	-6009.26	12024.5	-1	1.76673	TRUE	153950000	-31187.6	390.055	227.117	1096.91	0.0001	-287.993	581.986	-1	1.71742	TRUE	-1
PE(18:0/18:1)	M769T521	LIPID POS	78.2283	33.8162	226.536	0.9561	-258.748	525.497	1	2.31334	0	45426100	19698500	1	545.168	TRUE	202.707	145.641	362.95	0.5657	-260.065	526.13	1	1.39183	46884100	13176.2	1	TRUE	26.614	22.278	7761610000	9e-05	-710.381	1426.76	1	1.19463	TRUE	46900800	13173.4	227.002	166	355.545	0.4838	-260.319	526.637	1	1.36748	TRUE	1
Glucose	B2253P3.381	NMR	71.4134	49.2375	99.0424	0.9629	-199.103	408.206	-1	1.45039	0	968373	-248991	6.31206	81.844	TRUE	515.08	298.593	1846.13	0.006119	-206.266	418.531	-1	1.72502	870211	-218.973	1	TRUE	285.004	195.914	7761610000	9e-05	-211.697	429.395	-1	1.45474	TRUE	878535	-247.036	445.647	240.628	1618.15	0.007317	-206.061	418.123	-1	1.85202	TRUE	-1
AcCa(24:0)	M512T424	LIPID POS	87.6512	22.5055	406.536	0.02848	-230.774	469.548	-1	3.89466	0	3777820	-1805230	1	262.274	TRUE	490.528	289.211	1591.13	0.008803	-233.028	472.056	-1	1.69609	3422490	-1109.92	1	TRUE	144.895	79.8432	7761610000	9e-05	-303.075	612.151	-1	1.81474	TRUE	3425470	-1098.6	394.538	212.362	1306.61	0.01178	-232.693	471.385	-1	1.85786	TRUE	-1
SM(d39:1)	M818T541	LIPID NEG	141.601	61.6433	246.655	0.3271	-223.896	457.793	-1	2.2971	0	6325220	-1552140	2.15287	242.723	TRUE	189.265	137.087	331.396	0.291	-225.261	456.522	-1	1.38062	6258080	-1821.64	1	TRUE	103.255	85.4424	7761610000	9e-05	-236.809	479.619	-1	1.20847	TRUE	6242070	-1751.48	160.465	113.771	260.659	0.3889	-224.843	455.687	-1	1.41042	TRUE	-1
PS(16:0/20:4)	M782T456	LIPID NEG	148.844	34.2776	312.304	0.3262	-249.945	509.891	1	4.34231	0	16263700	4670410	2.32991	188.07	TRUE	363.64	234.364	798.509	0.1353	-252.33	510.661	1	1.5516	16881000	4660.14	1	TRUE	41.4782	28.0783	7761610000	9e-05	-810.601	1627.2	1	1.47723	TRUE	16824100	4853.75	405.041	270.224	863.084	0.1148	-252.541	511.082	1	1.49891	TRUE	1
PI(18:0/18:2)	M862T303	HILIC NEG	96.8668	30.7165	287.08	0.5591	-195	400	1	3.15358	0	117037	253217	1.37625	233.443	TRUE	280.762	191.713	522.165	0.2672	-197.02	400.04	1	1.46449	150878	233.201	1	TRUE	94.5324	71.6789	7761610000	9e-05	-244.804	495.609	1	1.31883	TRUE	150979	233.533	407.965	304.556	672.801	0.1389	-197.891	401.782	1	1.33954	TRUE	1
Glucose	B2250P3.396	NMR	91.4899	39.9619	228.844	0.2847	-222.297	454.594	-1	2.28943	0	3436860	-1147450	1.67909	174.676	TRUE	262.636	181.55	490.498	0.2016	-224.025	454.049	-1	1.44663	3261660	-1220.66	1	TRUE	77.5607	59.7491	7761610000	9e-05	-293.007	592.014	-1	1.29811	TRUE	3260050	-1215.54	213.973	140.724	403.35	0.2633	-223.662	453.324	-1	1.52052	TRUE	-1
Cer(d18:1/23:0)	M635T562	LIPID NEG	75.4544	49.4261	118.042	0.003791	-220.134	450.267	-1	1.52661	0	5356560	-1345990	3.34978	121.325	TRUE	399.701	251.131	964.366	9e-05	-229.839	465.679	-1	1.5916	4940650	-1129.17	1	TRUE	92.1629	58.8968	7761610000	9e-05	-349.657	705.315	-1	1.56482	TRUE	4951510	-1154.95	339.259	204.755	830.32	0.0001	-229.482	464.964	-1	1.6569	TRUE	-1
L-Ergothioneine	M459T427	HILIC POS	123.687	65.3226	237.912	0.4917	-250.117	510.235	-1	1.89348	0	13698400	-5979020	2.22848	203.067	TRUE	237.137	166.713	427.23	0.2182	-252.285	510.57	-1	1.42243	13203200	-7127.02	1	TRUE	47.6326	37.4216	7761610000	9e-05	-433.376	872.752	-1	1.27286	TRUE	13218300	-7023.89	165.465	108.661	304.792	0.3832	-251.494	508.987	-1	1.52276	TRUE	-1
PE(18:1p/20:4)	M751T491	LIPID POS	102.207	47.1954	236.44	0.27	-278.389	566.778	-1	2.16561	0	176757000	-34938600	1.67583	214.057	TRUE	220.8	156.864	403.424	0.2743	-279.644	565.289	-1	1.40759	173237000	-38269.7	1	TRUE	3.50324	2.85629	7761610000	9e-05	-33803.2	67612.4	-1	1.2265	TRUE	173263000	-38362.8	197.548	137.511	335.513	0.3204	-279.426	564.851	-1	1.4366	TRUE	-1
PC(38:1)	M817T552	LIPID POS	71.4735	22.1041	271.855	0.239	-282.734	575.468	-1	3.2335	0	153703000	-45392100	1.1396	213.448	TRUE	244.003	170.771	449.671	0.2752	-283.863	573.725	-1	1.42883	147482000	-44383.3	1	TRUE	16.3094	12.9937	7761610000	9e-05	-2077.04	4160.08	-1	1.25518	TRUE	147531000	-45052.2	208.482	141.038	373.773	0.338	-283.572	573.144	-1	1.4782	TRUE	-1
LPC(14:0)	M468T320	HILIC POS	188.401	47.2934	386.502	0.5068	-224.107	458.215	1	3.98366	0	1085840	1454610	2.9468	288.639	TRUE	205.103	147.147	366.628	0.3237	-225.759	457.518	1	1.39386	1085400	1730.97	1	TRUE	51.8771	43.3231	7761610000	9e-05	-327.616	661.232	1	1.19745	TRUE	1090110	1725.12	312.041	238.749	458.992	0.1399	-226.891	459.781	1	1.30698	TRUE	1
Glucose/Maltose	B2001P4.651	NMR	113.015	42.9419	288.926	0.765	-197.825	405.65	-1	2.63181	0	1065890	-242997	1.74936	192.539	TRUE	287.665	195.5	549.151	0.4655	-199.348	404.697	-1	1.47143	1034570	-261.017	1	TRUE	143.957	109.465	7761610000	9e-05	-213.46	432.92	-1	1.3151	TRUE	1033400	-258.825	253.383	166.342	490.656	0.5344	-199.128	404.256	-1	1.52327	TRUE	-1
PI(36:2)	M881T303	HILIC POS	147.422	42.9073	406.647	0.3303	-221.167	452.335	1	3.43583	0	588048	1340310	1.80868	314.896	TRUE	218.585	155.508	395.039	0.2857	-222.567	451.134	1	1.40562	645856	1346.17	1	TRUE	69.4398	57.2169	7761610000	9e-05	-279.041	564.082	1	1.21362	TRUE	641907	1344.19	348.694	268.676	513.019	0.1146	-223.777	453.554	1	1.29782	TRUE	1
Betaine	B2270P3.280	NMR	358.66	107.831	595.005	0.0002315	-220.17	450.34	-1	3.32613	0	5563120	-1869890	3.70743	589.666	TRUE	110.668	81.1651	285.068	0.01614	-216.952	441.904	-1	1.36349	5765860	-1793.51	1.01347	TRUE	29.8611	28.1215	7761610000	9e-05	-296.915	599.829	-1	1.06186	TRUE	5771100	-1966.66	95.0993	70.7492	140.06	0.0245	-217.395	440.789	-1	1.34417	TRUE	-1
D-(+)-Glucose	M225T415	HILIC NEG	152.376	63.2896	308.169	0.6079	-306.153	622.306	-1	2.4076	0	422076000	-131020000	2.35406	215.465	TRUE	317.485	211.358	627.367	0.2741	-308.221	622.442	-1	1.50212	409435000	-142945	1	TRUE	7.43805	5.24166	7761610000	9e-05	-15393.5	30793	-1	1.41903	TRUE	410147000	-144499	260.007	163.377	545.815	0.3549	-307.854	621.708	-1	1.59145	TRUE	-1
PE(18:0/20:3)	M769T510	LIPID NEG	88.456	29.2894	326.285	0.8782	-284.176	576.352	1	3.02007	0	92594400	54415700	1	347.895	TRUE	293.921	198.895	564.392	0.4911	-285.543	577.087	1	1.47777	99197700	40674.7	1	TRUE	14.4665	10.3231	7761610000	9e-05	-3843.54	7693.09	1	1.40137	TRUE	99458300	40062.4	339	238.627	607.806	0.4137	-285.808	577.616	1	1.42063	TRUE	1
Cer(d43:2)	M707T561	LIPID NEG	65.3569	21.95	131.836	0.008499	-239.904	489.809	-1	2.97754	0	15161200	-3096970	1.99666	109.376	TRUE	583.371	322.903	2967.19	0.001224	-244.146	494.292	-1	1.80664	13950700	-1794.89	1	TRUE	115.146	53.703	7761610000	9e-05	-437.92	881.84	-1	2.14413	TRUE	13937300	-1747.13	538.955	288.317	2617.57	0.001356	-244.032	494.064	-1	1.86931	TRUE	-1
PS(18:0/22:6)	M835T473	LIPID NEG	121.757	45.7007	211.1	0.5068	-262.084	534.167	1	2.66423	0	41445800	15709400	3.16134	192.041	TRUE	228.592	161.595	387.334	0.01174	-267.857	541.714	1	1.4146	42970500	18478.4	1	TRUE	17.8359	14.7891	7761610000	9e-05	-1530.32	3066.65	1	1.20602	TRUE	42780300	19067.2	276.133	200.432	447.373	0.00692	-268.464	542.928	1	1.37769	TRUE	1
Cer(d18:1/23:0)	M637T562	LIPID POS	90.8085	55.3644	146.289	0.02658	-285.514	581.028	-1	1.6402	0	208917000	-51660200	3.04894	134.717	TRUE	415.001	257.946	1045.7	0.0005293	-291.822	589.644	-1	1.60887	194188000	-41678.1	1	TRUE	14.4735	8.39813	7761610000	9e-05	-7625.86	15257.7	-1	1.72342	TRUE	193802000	-40511	361.305	215.532	927.137	0.0006773	-291.55	589.101	-1	1.67634	TRUE	-1
PC(35:4)	M769T500	LIPID POS	123.978	38.4239	407.042	0.5656	-338.651	687.303	1	3.22659	0	5947990000	1170200000	1.34594	301.354	TRUE	280.682	191.669	536.52	0.4699	-339.858	685.715	1	1.46441	6057960000	1039660	1	TRUE	1.71966	1.28946	7761610000	9e-05	-220741	441488	1	1.33363	TRUE	6053000000	1053720	300.394	208.755	538.75	0.4331	-339.984	685.968	1	1.43898	TRUE	1
SM(t42:0)	M834T557	LIPID POS	137.179	101.834	183.661	0.09582	-265.699	541.397	-1	1.34708	0	60936400	-32500500	3.07033	267.1	TRUE	121.076	90.8917	195.758	0.004524	-270.897	547.794	-1	1.33209	61245100	-41718.4	1	TRUE	11.8018	10.9051	7761610000	9e-05	-1130.61	2267.22	-1	1.08223	TRUE	61107500	-41421	70.6573	51.6161	107.082	0.02604	-268.877	543.754	-1	1.3689	TRUE	-1
PI(18:0/18:2)	M862T479	LIPID NEG	71.2628	42.1843	187.765	0.9957	-280.953	569.907	1	1.68932	0	64231700	200985000	1	1498.14	TRUE	116.122	87.3627	193.864	0.7431	-281.901	569.802	1	1.32919	68090400	83097.2	1	TRUE	5.65285	5.24513	7761610000	9e-05	-3871.27	7748.54	1	1.07773	TRUE	68316500	82403.2	176.732	136.562	244.7	0.292	-283.398	572.796	1	1.29415	TRUE	1
SM(d42:1)	M860T569	LIPID NEG	169.783	55.0186	403.853	0.8019	-293.286	596.572	-1	3.08592	0	388208000	-55432400	2.14731	231.191	TRUE	325.933	215.705	657.051	0.5897	-294.471	594.943	-1	1.51101	384095000	-62016.5	1	TRUE	14.116	9.56189	7761610000	9e-05	-4906.86	9819.72	-1	1.47628	TRUE	383943000	-61068.6	302.656	195.415	625.917	0.6308	-294.354	594.708	-1	1.54879	TRUE	-1
LPC(19:0)	M538T288	LIPID POS	107.94	32.7339	358.496	0.03592	-246.911	503.822	-1	3.2975	0	14218900	-7288670	1.35717	348.968	TRUE	161.55	118.867	302.458	0.3047	-246.001	498.003	-1	1.35908	13944300	-7228.98	1	TRUE	27.3117	24.7722	7761610000	9e-05	-492.083	990.166	-1	1.10251	TRUE	13985100	-7399.93	122.407	86.5572	197.598	0.376	-245.698	497.397	-1	1.41417	TRUE	-1
PS(18:0/20:3)	M837T473_1	LIPID POS	140.154	66.3532	212.459	0.4141	-290.739	591.479	1	2.11224	0	212518000	61921600	4.84117	173.566	TRUE	321.021	213.186	638.812	0.008588	-296.671	599.342	1	1.50583	220338000	71662.7	1	TRUE	9.7259	6.73765	7761610000	9e-05	-9503.1	19012.2	1	1.44352	TRUE	220329000	71608.5	368.885	253.019	713.56	0.00638	-297.011	600.021	1	1.45793	TRUE	1
PC(38:2)	M815T534	LIPID POS	197.748	95.0067	401.83	0.08186	-316.487	642.975	-1	2.08141	0	1200480000	-449056000	2.1571	420.262	TRUE	137.599	102.502	301.69	0.7225	-315.021	636.042	-1	1.3424	1221380000	-492027	1	TRUE	2.29908	2.08743	7761610000	9e-05	-31048	62102	-1	1.10139	TRUE	1220650000	-489153	114.844	83.5368	176.525	0.7081	-315.06	636.12	-1	1.37477	TRUE	-1
PS(16:0/22:6)	M806T447	LIPID NEG	109.378	33.4579	354.291	0.09488	-258.45	526.901	1	3.26912	0	12947100	14994500	1.68277	274.494	TRUE	138.019	102.793	245.436	0.7593	-257.031	520.062	1	1.34269	14135200	16188.8	1	TRUE	27.8408	26.5672	7761610000	9e-05	-413.371	832.742	1	1.04794	TRUE	13838900	17047	198.908	153.051	278.976	0.429	-258.012	522.024	1	1.29962	TRUE	1
SM(t42:1)	M832T538	LIPID POS	164.606	90.1026	304.125	0.138	-265.565	541.13	-1	1.82687	0	45721200	-16761800	2.376	280.258	TRUE	182.486	132.703	346.82	0.2751	-266.145	538.29	-1	1.37515	45821800	-20929.2	1	TRUE	13.4108	11.5659	7761610000	9e-05	-1782.45	3570.91	-1	1.15951	TRUE	45811000	-20960.9	141.77	99.2165	234.044	0.3707	-265.719	537.438	-1	1.4289	TRUE	-1
PC(19:0/20:4)	M847T518	LIPID POS	141.561	40.3946	324.354	0.1621	-282.228	574.455	-1	3.50445	0	105957000	-50420000	1.65067	334.06	TRUE	195.058	140.796	352.693	0.3469	-282.64	571.28	-1	1.38539	104513000	-51666.9	1	TRUE	14.4305	11.9811	7761610000	9e-05	-1841.06	3688.13	-1	1.20444	TRUE	104288000	-50741.8	145.703	100.421	246.877	0.5034	-282.075	570.151	-1	1.45092	TRUE	-1
Biotin	B2377P2.741	NMR	141.345	62.0937	287.297	0.01931	-202.73	415.461	1	2.27632	0	686361	453342	2.3157	255.765	TRUE	216.389	154.159	382.272	0.008165	-205.654	417.309	1	1.40367	710422	502.826	1	TRUE	59.2084	48.7381	7761610000	9e-05	-289.293	584.585	1	1.21483	TRUE	710502	501.316	279.485	207.055	434.928	0.004348	-206.372	418.744	1	1.34981	TRUE	1
PC(19:0/22:6)	M893T508	LIPID NEG	270.371	115.759	438.829	0.07108	-220.534	451.069	-1	2.33564	0	2108890	-1530090	2.73818	481.656	TRUE	151.512	112.076	344.724	0.4973	-219.578	445.155	-1	1.35187	2217840	-1628.9	1	TRUE	53.4736	48.1296	7761610000	9e-05	-261.53	529.059	-1	1.11103	TRUE	2217930	-1630.02	106.754	73.7084	178.01	0.3869	-219.962	445.924	-1	1.44833	TRUE	-1
LPC(20:0)	M552T324_2	LIPID POS	49.0017	19.1909	203.845	0.1185	-249.71	507.421	-1	2.55338	0	15662000	-8057490	1	222.814	TRUE	208.321	149.16	373.274	0.08622	-250.854	507.708	-1	1.39663	14492600	-7457.96	1	TRUE	26.2107	21.5961	7761610000	9e-05	-752.192	1510.38	-1	1.21368	TRUE	14479100	-7401.72	153.362	103.964	267.464	0.1347	-250.29	506.58	-1	1.47515	TRUE	-1
SM(d38:1)	M760T529	LIPID POS	362.936	159.328	687.607	0.01697	-293.004	596.008	-1	2.27792	0	513096000	-98481300	3.57479	546.205	TRUE	234.568	123.165	526.676	0.1067	-291.979	591.957	-1	1.9045	519500000	-17522.7	1.26499	TRUE	11.0443	9.15386	7761610000	9e-05	-2367.55	4741.09	-1	1.20652	TRUE	521757000	-101588	153.44	111.047	239.865	0.1455	-292.34	590.68	-1	1.38176	TRUE	-1
L(+)-Ornithine	M133T534_2	HILIC POS	155.624	86.9181	248.035	0.3144	-281.287	572.573	1	1.79047	0	46493300	49988100	2.61379	273.626	TRUE	181.824	132.272	343.961	0.1506	-283.497	572.994	1	1.37462	47502500	58293.8	1	TRUE	6.29316	5.39447	7761610000	9e-05	-7387.86	14781.7	1	1.16659	TRUE	47604400	57992	260.507	198.915	377.557	0.07454	-284.385	574.77	1	1.30964	TRUE	1
PE(14:0/20:4)	M710T450	LIPID NEG	82.0359	41.9434	216.029	0.9911	-236.326	480.652	1	1.95587	0	1747220	8633190	1	989.387	TRUE	155.646	114.885	272.16	0.7238	-237.306	480.612	1	1.3548	2049260	4498.86	1	TRUE	29.26	26.5019	7761610000	9e-05	-434.878	875.755	1	1.10407	TRUE	2027600	4560.38	263.381	205.638	363.684	0.279	-238.814	483.628	1	1.2808	TRUE	1
PS(16:0/22:6)	M809T446	LIPID POS	35.9969	20.6353	307.098	0.0111	-293.624	597.249	1	1.74443	0	139944000	124815000	1.04882	192.484	TRUE	155.918	115.069	266.336	0.0902	-293.142	592.285	1	1.355	161877000	119892	1	TRUE	5.21958	4.74223	7761610000	9e-05	-7548.37	15102.7	1	1.10066	TRUE	161209000	122114	201.996	153.287	291.692	0.05427	-293.768	593.536	1	1.31776	TRUE	1
PC(34:3)	M757T463	LIPID POS	159.895	61.3533	268.504	0.7346	-342.431	694.861	1	2.60614	0	3212800000	1102070000	3.37257	203.255	TRUE	314.408	209.759	616.875	0.1606	-345.406	696.812	1	1.4989	3306840000	1286350	1	TRUE	1.8105	NaN	7761610000	9e-05	-258315	516636	1	NaN	TRUE	3307470000	1282030	363.878	252.435	685.077	0.1262	-345.717	697.435	1	1.44147	TRUE	1
PC(38:2)	M837T535	LIPID POS	423.177	224.814	775.507	0.2939	-289.347	588.694	-1	1.88234	0	215463000	-77999400	4.53919	581.028	TRUE	298.498	134.578	684.358	0.7221	-288.787	585.575	-1	2.21803	219415000	-3139.28	1.48028	TRUE	7.85149	6.79951	7761610000	9e-05	-4554.53	9115.06	-1	1.15471	TRUE	224258000	-83520.3	157.36	110.801	258.187	0.5769	-289.566	585.132	-1	1.4202	TRUE	-1
PC(30:2)	M703T426	LIPID POS	194.458	72.1862	425.054	0.452	-271.277	552.555	1	2.69384	0	15746000	40500600	1.75611	581.257	TRUE	161.259	118.671	355.694	0.7542	-271.433	548.866	1	1.35887	15060700	32326.2	1	TRUE	18.3601	16.3306	7761610000	9e-05	-877.831	1761.66	1	1.12428	TRUE	15032900	32424.1	257.022	200.825	353.813	0.4951	-272.177	550.355	1	1.27983	TRUE	1
PC(39:4)	M825T517	LIPID POS	279.094	142.464	443.322	0.642	-319.075	648.149	-1	1.95905	0	957936000	-387865000	3.0904	419.123	TRUE	197.729	142.495	460.91	0.8907	-319.193	644.385	-1	1.38762	982198000	-437635	1	TRUE	1.99577	1.68865	7761610000	9e-05	-82866.4	165739	-1	1.18187	TRUE	982754000	-439761	162.68	111.894	278.066	0.8946	-319.181	644.361	-1	1.45388	TRUE	-1
L(+)-Ornithine	M115T534	HILIC POS	166.425	92.2366	266.058	0.2231	-246.503	503.007	1	1.80433	0	10409400	10737600	2.16375	433.258	TRUE	132.704	92.8259	271.412	0.1214	-247.907	503.813	1	1.4296	10238000	8248.89	1.03617	TRUE	19.937	18.4759	7761610000	9e-05	-536.147	1078.29	1	1.07908	TRUE	10154400	10562.5	171.106	131.817	238.148	0.1338	-248.523	503.046	1	1.29806	TRUE	1
LPC(22:6)	M568T105	LIPID POS	318.56	159.743	494.74	0.5393	-281.281	572.562	-1	1.9942	0	96217200	-39691300	3.5141	446.137	TRUE	220.522	144.735	519.724	0.7913	-281.184	570.368	-1	1.52363	99093900	-29798.2	1.06339	TRUE	11.1855	9.69221	7761610000	9e-05	-2792.33	5590.66	-1	1.15407	TRUE	100094000	-47685.4	167.065	114.056	289.433	0.8561	-281.329	568.658	-1	1.46476	TRUE	-1
L(+)-Ornithine	M116T534_1	HILIC POS	216.206	63.2607	322.366	0.07429	-269.446	548.891	1	3.4177	0	27634300	21674600	2.96336	326.119	TRUE	167.905	123.113	330.393	0.1716	-270.043	546.085	1	1.36383	25353100	28608.6	1	TRUE	10.9349	9.58017	7761610000	9e-05	-2230.68	4467.37	1	1.14141	TRUE	25401400	28527.6	235.617	180.163	337.889	0.09408	-270.812	547.624	1	1.3078	TRUE	1
Cer(d18:1/25:1)	M663T562	LIPID POS	142.582	81.1284	220.874	0.05186	-242.298	494.596	-1	1.75749	0	17557200	-3009770	3.99727	173.761	TRUE	486.957	287.817	1558.12	0.007289	-246.34	498.679	-1	1.6919	16893500	-2446.44	1	TRUE	89.6184	50.1741	7761610000	9e-05	-447.857	901.714	-1	1.78615	TRUE	16931300	-2511.04	450.7	257.629	1453.91	0.008099	-246.219	498.438	-1	1.74941	TRUE	-1
LPC(22:5)	M570T120	LIPID POS	279.194	180.698	434.217	0.3292	-247.392	504.785	-1	1.54509	0	14689200	-4754160	4.41457	351.126	TRUE	246.004	147.244	496.9	0.272	-248.233	504.466	-1	1.67072	15018800	-2407.92	1.14715	TRUE	48.7458	39.2297	7761610000	9e-05	-375.174	756.348	-1	1.24257	TRUE	15071700	-6339.71	170.553	116.758	294.591	0.3677	-248.428	502.857	-1	1.46074	TRUE	-1
PE(16:0p/22:4)	M753T511	LIPID POS	196.086	69.9425	519.195	0.1903	-300.386	610.771	-1	2.80353	0	323011000	-119947000	1.84712	367.474	TRUE	206.381	147.947	468.421	0.7646	-299.648	605.297	-1	1.39497	325095000	-132807	1	TRUE	5.93616	4.94416	7761610000	9e-05	-10467.6	20941.1	-1	1.20064	TRUE	325182000	-133050	172.262	118.196	296.703	0.787	-299.587	605.174	-1	1.45743	TRUE	-1
PC(23:0e)	M594T409	LIPID POS	153.54	86.4826	267.021	0.2032	-216.31	442.619	-1	1.77539	0	2094470	-761441	2.79902	220.074	TRUE	232.488	163.937	427.042	0.1221	-218.353	442.706	-1	1.41815	2069620	-987.765	1	TRUE	72.7604	59.4399	7761610000	9e-05	-275.453	556.905	-1	1.2241	TRUE	2072740	-997.035	173.326	115.568	313.051	0.1957	-217.739	441.478	-1	1.49978	TRUE	-1
LPC(22:0)	M580T384	LIPID POS	215.256	66.157	520.906	0.1503	-231.512	473.024	-1	3.25371	0	7013670	-2176060	1.93089	403.816	TRUE	201.959	145.17	455.19	0.6979	-230.72	467.44	-1	1.39119	7080810	-2353.57	1	TRUE	60.1218	50.7905	7761610000	9e-05	-297.249	600.497	-1	1.18372	TRUE	7080500	-2357.46	175.023	121.782	294.834	0.7197	-230.661	467.321	-1	1.43718	TRUE	-1
PC(18:0/20:2)	M859T535	LIPID NEG	365.135	181.895	604.568	0.2621	-255.926	521.852	-1	2.00739	0	33446200	-9844000	3.50724	530.294	TRUE	275.177	143.559	611.208	0.578	-255.573	519.147	-1	1.91682	33961800	-1509.85	1.28421	TRUE	26.3836	22.303	7761610000	9e-05	-681.329	1368.66	-1	1.18296	TRUE	34394500	-10568.4	176.658	123.57	294.994	0.6153	-255.919	517.839	-1	1.42962	TRUE	-1
PC(19:0/20:4)	M869T518	LIPID NEG	324.041	176.977	481.79	0.5672	-259.706	529.412	-1	1.83098	0	29733500	-11095700	3.88237	438.736	TRUE	229.369	149.528	536.813	0.6565	-259.945	527.891	-1	1.53395	30459800	-8051.44	1.06659	TRUE	42.2146	32.2321	7761610000	9e-05	-469.009	944.018	-1	1.30971	TRUE	30299100	-11760.4	177.325	121.051	308.515	0.7661	-260.056	526.112	-1	1.46488	TRUE	-1
Anserine	B1584P6.809	NMR	109.289	45.1341	325.422	0.4282	-178.011	364.021	-1	2.42143	0	384952	-165728	1	631.143	TRUE	203.974	146.439	390.994	0.5058	-178.285	362.57	-1	1.39289	375005	-106.629	1	TRUE	123.636	105.773	1397.05	0.004451	-184.187	374.374	-1	1.16888	TRUE	375217	-107.464	178.002	124.555	297.373	0.5679	-178.095	362.19	-1	1.4291	TRUE	-1
L-Ergothioneine	M497T427	HILIC POS	166.271	74.892	386.759	0.296	-198.097	406.194	-1	2.22014	0	573912	-246725	2.03928	262.467	TRUE	240.109	168.475	483.991	0.544	-198.422	402.843	-1	1.42519	567803	-296.12	1	TRUE	85.7873	69.4015	7761610000	9e-05	-238.258	482.516	-1	1.2361	TRUE	568647	-298.077	182.26	118.925	341.639	0.6541	-198.104	402.207	-1	1.53256	TRUE	-1
PC(41:6)	M849T507	LIPID POS	296.791	49.4873	561.44	0.03018	-277.285	564.571	-1	5.99732	0	54963000	-38232900	2.40107	539.439	TRUE	185.307	134.533	442.045	0.2997	-276.225	558.451	-1	1.37741	57480700	-37292.1	1	TRUE	10.5672	9.23537	7761610000	9e-05	-2736.1	5478.19	-1	1.14421	TRUE	57710800	-38025.8	136.815	92.1321	239.247	0.2722	-276.36	558.72	-1	1.48499	TRUE	-1
PC(40:4)	M839T528	LIPID POS	95.8113	26.904	350.677	0.02972	-333.574	677.149	-1	3.56123	0	1295060000	-802263000	1.19294	239.201	TRUE	271.054	186.309	541.629	0.08087	-334.213	674.426	-1	1.45486	1198820000	-772416	1	TRUE	2.5745	1.9251	7761610000	9e-05	-95390.9	190788	-1	1.33733	TRUE	1196930000	-768674	186.508	113.321	388.676	0.1127	-333.797	673.595	-1	1.64584	TRUE	-1
Glucose	B2251P3.391	NMR	56.4011	22.8101	251.324	0.007229	-233.916	477.833	-1	2.47264	0	8096230	-2730060	1.12042	199.397	TRUE	223.182	158.317	436.352	0.02827	-234.413	474.826	-1	1.40972	7671550	-2646.52	1	TRUE	33.6235	27.2826	7761610000	9e-05	-569.403	1144.81	-1	1.23242	TRUE	7673830	-2642.36	189.149	129.227	330.473	0.0334	-234.215	474.43	-1	1.4637	TRUE	-1
PG(46:2)	M916T579	LIPID POS	18.4668	2.75983	844.048	9e-05	-254.451	516.902	-1	6.69128	0	15484200	-8839930	1	116.567	TRUE	249.25	173.841	573.423	0.0004055	-253.16	512.321	-1	1.43378	12955400	-7138.98	1	TRUE	22.2245	17.3902	7761610000	9e-05	-1263.47	2532.94	-1	1.27799	TRUE	12956000	-7170.37	190.536	121.74	370.066	0.0004685	-253.002	512.003	-1	1.56511	TRUE	-1
D-(+)-Proline	M116T415_1	HILIC POS	191.644	81.8348	481.154	0.6874	-297.403	604.806	1	2.34184	0	258796000	2584070000	1.01473	19088.6	TRUE	193.738	139.954	481.256	0.9449	-297.404	600.807	1	1.3843	258927000	123974	1	TRUE	5.64968	4.79686	7761610000	9e-05	-10177.1	20360.1	1	1.17779	TRUE	259071000	124274	223.824	166.443	338.904	0.9323	-297.451	600.902	1	1.34475	TRUE	1
LPC(22:6)	M590T104	LIPID POS	155.063	34.0402	529.467	0.4378	-246.336	502.671	-1	4.55529	0	7011310	-4302320	1.36893	312.71	TRUE	275.27	188.667	577.278	0.8021	-246.328	498.656	-1	1.45903	6778270	-4324.88	1	TRUE	43.9025	32.7448	7761610000	9e-05	-544.648	1095.3	-1	1.34075	TRUE	6787650	-4299.95	196.201	118.691	414.396	0.8958	-246.055	498.11	-1	1.65304	TRUE	-1
Anserine	B1526P7.102	NMR	86.6273	35.552	255.706	0.7776	-197.911	403.821	1	2.43664	0	820958	569707	1	628.668	TRUE	201.265	144.733	369.502	0.5482	-198.89	403.781	1	1.3906	856409	363.15	1	TRUE	68.2682	58.1485	7761610000	9e-05	-244.995	495.99	1	1.17403	TRUE	855477	365.688	235.22	173.489	363.285	0.4499	-199.206	404.411	1	1.35582	TRUE	1
Creatine/creatinine	B2316P3.048	NMR	202.52	118.404	318.435	0.2904	-186.049	380.097	1	1.71042	0	934451	107895	18	211.275	TRUE	242.526	169.902	494.235	0.191	-187.232	380.464	1	1.42745	937239	151.796	1	TRUE	120.538	97.8268	7761610000	9e-05	-201.217	408.433	1	1.23216	TRUE	937150	151.913	257.537	183.043	431.82	0.1793	-187.315	380.631	1	1.40698	TRUE	1
L-Ergothioneine	M481T427	HILIC POS	152.696	75.6698	337.137	0.293	-251.947	513.894	-1	2.01793	0	13474700	-5211860	2.34505	211.453	TRUE	271.588	186.609	529.034	0.3216	-253.06	512.12	-1	1.45539	13176900	-6513.3	1	TRUE	34.7377	25.7926	7761610000	9e-05	-744.018	1494.04	-1	1.34681	TRUE	13174700	-6422.05	205.678	130.696	407.381	0.427	-252.644	511.287	-1	1.57371	TRUE	-1
PS(18:0/22:6)	M835T477	LIPID NEG	206.425	121.223	233.876	0.1591	-270.084	548.168	1	1.70285	0	42841600	16036900	18	216.36	TRUE	386.686	245.196	900.655	0.002492	-275.71	557.419	1	1.57705	44411600	17336.9	1	TRUE	27.3693	16.2021	7761610000	9e-05	-2112.22	4230.44	1	1.68924	TRUE	44637400	16436.7	449.889	299.028	1017.63	0.001885	-276.022	558.044	1	1.5045	TRUE	1
SM(d39:1)	M774T540	LIPID POS	214.784	109.389	444.484	0.144	-279.918	569.835	-1	1.96349	0	115464000	-27283500	2.68895	286.865	TRUE	237.14	166.714	517.793	0.398	-280.009	566.019	-1	1.42244	116476000	-36405.9	1	TRUE	12.16	9.77448	7761610000	9e-05	-3369.93	6745.87	-1	1.24406	TRUE	116537000	-36895.1	207.218	140.346	370.285	0.4252	-279.91	565.82	-1	1.47648	TRUE	-1
PC(37:2)	M801T524	LIPID POS	44.2645	15.7338	294.726	0.2372	-315.265	638.53	-1	2.81334	0	853302000	-313836000	1	140.48	TRUE	250.991	174.854	479.883	0.2141	-316.051	638.101	-1	1.43543	778533000	-286588	1	TRUE	1.67123	1.29706	7761610000	9e-05	-191827	383661	-1	1.28848	TRUE	778529000	-286673	208.267	138.399	384.567	0.2611	-315.78	637.561	-1	1.50483	TRUE	-1
LPC(22:4)	M572T161	LIPID POS	133.385	73.0352	282.182	0.03629	-228.539	467.078	-1	1.82631	0	3768310	-1287020	2.54729	177.757	TRUE	275.483	188.786	524.316	0.03791	-230.3	466.6	-1	1.45923	3664360	-1683.32	1	TRUE	73.0967	56.5492	7761610000	9e-05	-315.288	636.576	-1	1.29262	TRUE	3669880	-1720.33	210.181	134.308	414.12	0.05645	-229.819	465.639	-1	1.56492	TRUE	-1
DG(19:0/20:4)	M677T538	LIPID POS	187.898	94.1265	252.014	0.3808	-232.422	474.845	-1	1.99623	0	3538550	-1651830	6.55242	211.092	TRUE	397.423	250.101	952.866	0.07646	-235.681	477.363	-1	1.58905	3325710	-1601.35	1	TRUE	69.0464	42.345	7761610000	9e-05	-485.681	977.361	-1	1.63057	TRUE	3321380	-1582.29	288.235	159.864	764.056	0.1147	-235.174	476.347	-1	1.803	TRUE	-1
PC(22:4/20:4)	M903T476	LIPID NEG	509.373	142.347	832.589	0.04434	-246.228	502.455	-1	3.57839	0	7671120	-5077530	4.11774	680.218	TRUE	423.824	178.413	849.408	0.1121	-246.106	500.212	-1	2.37552	7847780	-56.8373	1.64261	TRUE	42.8161	34.1773	7761610000	9e-05	-492.701	991.401	-1	1.25276	TRUE	8231390	-4757.1	212.146	133.116	428.396	0.1517	-246.47	498.94	-1	1.59369	TRUE	-1
PE(18:0/18:2)	M743T505	LIPID NEG	211.963	78.8224	489.015	0.488	-310.281	630.562	1	2.68912	0	663567000	443957000	1.34605	962.553	TRUE	212.755	151.916	496.817	0.8193	-310.334	626.668	1	1.40048	662533000	241540	1	TRUE	8.33476	6.89096	7761610000	9e-05	-5741.61	11489.2	1	1.20952	TRUE	662827000	242518	238.86	175.044	374.315	0.7923	-310.409	626.818	1	1.36457	TRUE	1
PE(18:0/18:1)	M745T521	LIPID NEG	246.737	146.175	425.444	0.08314	-261.295	532.589	1	1.68796	0	33903600	15822900	2.75224	426.528	TRUE	252.241	139.411	480.347	0.07178	-262.309	532.619	1	1.80933	33792400	3063.47	1.24813	TRUE	33.5504	29.8995	7761610000	9e-05	-467.492	940.983	1	1.12211	TRUE	32857300	17403.2	214.062	159.981	319.962	0.1121	-262.553	531.106	1	1.33805	TRUE	1
PI(18:0/18:2)	M864T479	LIPID POS	151.441	48.4662	396.932	0.7246	-259.128	528.256	1	3.12467	0	11735600	12747100	1.6973	344.9	TRUE	218.316	155.343	407.941	0.6147	-260.14	526.28	1	1.40538	12219100	12288.5	1	TRUE	18.5927	15.4353	7761610000	9e-05	-1345.53	2697.07	1	1.20456	TRUE	12173600	12487.5	294.495	221.051	448.88	0.4069	-260.803	527.605	1	1.33225	TRUE	1
LPC(24:0)	M608T431	LIPID POS	122.844	49.4529	352.582	0.1189	-244.488	498.976	-1	2.48406	0	12313700	-3739870	1.65339	213.844	TRUE	263.953	182.3	516.756	0.2317	-245.154	496.309	-1	1.4479	11966700	-4209.41	1	TRUE	95.817	79.8911	7761610000	9e-05	-277.019	560.039	-1	1.19935	TRUE	11991600	-4528.63	221.588	145.89	418.575	0.2774	-244.907	495.814	-1	1.51887	TRUE	-1
L-Ergothioneine	M252T427	HILIC POS	243.044	68.1623	573.001	0.2315	-267.411	544.823	-1	3.56567	0	30508600	-12075500	2.06479	302.652	TRUE	277.236	189.761	593.709	0.6819	-267.095	540.19	-1	1.46097	30767300	-14568.5	1	TRUE	18.3464	13.6934	7761610000	9e-05	-2144.55	4295.1	-1	1.3398	TRUE	30813800	-14602.6	222.318	140.47	448.566	0.7435	-266.927	539.855	-1	1.58267	TRUE	-1
Hex1Cer(d40:1)	M829T539	LIPID NEG	193.256	73.8242	420.521	0.172	-244.397	498.794	1	2.61779	0	7668700	4747460	2.15839	343.816	TRUE	223.202	158.329	451.366	0.2605	-245.273	496.546	1	1.40974	7694900	5012.74	1	TRUE	36.4335	29.6296	7761610000	9e-05	-524.856	1055.71	1	1.22963	TRUE	7691820	5013.73	274.298	202.848	427.921	0.202	-245.618	497.236	1	1.35223	TRUE	1
SM(d43:2)	M828T560	LIPID POS	106.043	34.1279	341.074	0.2563	-274.58	559.16	-1	3.10722	0	116416000	-24785100	1.377	232.697	TRUE	250.673	174.669	486.345	0.4273	-275.141	556.282	-1	1.43513	113925000	-25864.5	1	TRUE	21.1511	16.0546	7761610000	9e-05	-1475.81	2957.62	-1	1.31745	TRUE	113713000	-25272	225.633	153.156	405.469	0.4723	-274.987	555.974	-1	1.47322	TRUE	-1
SM(d40:1)	M788T549	LIPID POS	312.309	175.218	521.553	0.479	-323.106	656.211	-1	1.7824	0	3372710000	-355185000	3.7177	388.928	TRUE	300.854	169.047	612.368	0.6377	-323.218	654.436	-1	1.77971	3393190000	-106648	1.21535	TRUE	2.97139	2.31061	7761610000	9e-05	-56526.7	113059	-1	1.28598	TRUE	3405630000	-456914	226.756	156.96	393.604	0.7362	-323.368	652.737	-1	1.44467	TRUE	-1
D-Serine	M106T465	HILIC POS	138.697	48.3651	416.557	0.165	-279.278	566.555	1	2.86771	0	49501900	76740700	1	1148.39	TRUE	227.622	161.01	468.299	0.2192	-279.602	565.204	1	1.41371	51671800	37030.2	1	TRUE	14.2489	11.636	7761610000	9e-05	-2333.46	4672.91	1	1.22455	TRUE	51561900	37559.9	281.335	208.508	438.376	0.1763	-279.892	565.784	1	1.34928	TRUE	1
SM(d38:1)	M804T529	LIPID NEG	149.896	42.8057	478.593	0.2983	-241.287	492.575	-1	3.50178	0	24606900	-3425020	1.46409	307.981	TRUE	247.648	172.907	530.919	0.7149	-241.134	488.269	-1	1.43226	24447300	-3541.72	1	TRUE	48.2059	39.6825	7761610000	9e-05	-409.778	825.556	-1	1.21479	TRUE	24503800	-3720.3	233.704	160.533	412.771	0.7338	-241.083	488.166	-1	1.4558	TRUE	-1
Cer(d18:1/16:0)	M537T496	LIPID NEG	233.83	190.418	407.699	0.8214	-227.365	462.73	1	1.22798	0	2448120	231457000	1	138470	TRUE	234.948	165.408	617.717	0.9222	-227.365	460.729	1	1.42041	2449040	1660.75	1	TRUE	56.0449	44.1292	7761610000	9e-05	-349.14	704.28	1	1.27002	TRUE	2455730	1631.11	280.172	207.229	438.541	0.9121	-227.399	460.797	1	1.35199	TRUE	1
PC(42:7)	M861T497	LIPID POS	476.1	213.924	833.487	0.08783	-299.451	608.901	-1	2.22556	0	180231000	-106051000	3.76309	632.633	TRUE	464.929	193.494	852.834	0.1813	-299.455	606.91	-1	2.40281	182218000	-528.878	1.76562	TRUE	9.02821	6.87615	7761610000	9e-05	-7883.36	15772.7	-1	1.31297	TRUE	190596000	-101033	237.021	146.684	497.351	0.2183	-299.895	605.791	-1	1.61586	TRUE	-1
Biotin	B2379P2.731	NMR	201.012	168.459	470.834	0.5542	-196.418	400.836	1	1.19324	0	496818	196347000	1	624339	TRUE	201.229	144.71	578.155	0.7196	-196.418	398.835	1	1.39057	496855	314.042	1	TRUE	152.237	126.946	450.922	0.2524	-198.053	402.107	1	1.19923	TRUE	496325	313.41	238.571	178.309	359.378	0.7297	-196.39	398.78	1	1.33796	TRUE	1
PI(18:2e)	M595T346	HILIC NEG	186.876	65.497	536.392	0.04036	-183.371	376.742	1	2.8532	0	178797	278796	1.08072	1354.38	TRUE	242.51	169.893	553.437	0.1582	-183.464	372.928	1	1.42743	182424	121.626	1	TRUE	180.276	148.386	619.751	0.04416	-185.055	376.109	1	1.21491	TRUE	181545	124.05	291.476	214.545	463.236	0.1414	-183.61	373.219	1	1.35858	TRUE	1
Lactose	M365T454	HILIC POS	205.786	71.5752	565.315	0.2705	-266.239	540.479	1	2.8751	0	8084890	69782100	1	3533.25	TRUE	245.088	171.408	572.709	0.4055	-266.282	538.565	1	1.42985	8411130	15710	1	TRUE	26.454	21.2428	7761610000	9e-05	-917.045	1840.09	1	1.24532	TRUE	8290710	16083.9	350.138	269.096	520.51	0.3282	-266.592	539.185	1	1.30116	TRUE	1
D-Serine	M88T465	HILIC POS	124.519	37.4669	421.625	0.2051	-218.472	444.943	1	3.32344	0	1254490	1532660	1	700.745	TRUE	254.899	177.116	513.338	0.2282	-218.998	443.995	1	1.43916	1338180	935.752	1	TRUE	128.903	97.7356	7761610000	9e-05	-234.82	475.64	1	1.3189	TRUE	1353050	891.61	312.691	228.968	507.759	0.1831	-219.292	444.585	1	1.36565	TRUE	1
PC(16:0/18:1)	M805T506	LIPID NEG	345.493	182.37	627.953	0.1398	-295.76	601.521	1	1.89446	0	325082000	97314600	3.10932	515.144	TRUE	369.828	179.824	682.717	0.2046	-296.087	600.175	1	2.05661	324357000	2602.48	1.53097	TRUE	0.374789	0.3332	7761610000	9e-05	-3.40737e+06	6.81475e+06	1	1.12482	TRUE	318505000	96902.4	255.225	184.57	413.65	0.2427	-296.526	599.053	1	1.38281	TRUE	1
LPC(22:6)	M612T105	LIPID NEG	336.069	107.004	599.166	0.3902	-239.502	489.005	-1	3.14071	0	7164110	-2925780	2.8833	472.561	TRUE	255.437	177.427	627.21	0.8149	-239.344	484.688	-1	1.43967	7357130	-3090.52	1	TRUE	48.6384	37.1391	7761610000	9e-05	-444.028	894.055	-1	1.30963	TRUE	7341060	-3044.68	216.477	141.162	413.55	0.8111	-239.355	484.71	-1	1.53354	TRUE	-1
LPC(20:4)	M544T112	LIPID POS	107.624	29.1489	401.631	0.5531	-311.914	633.828	-1	3.69221	0	711506000	-195820000	1.29454	216.556	TRUE	295.135	199.549	588.548	0.6404	-312.584	631.167	-1	1.47901	687404000	-198758	1	TRUE	7.32285	5.33429	7761610000	9e-05	-13838.2	27682.5	-1	1.37279	TRUE	687501000	-200297	258.166	167.018	514.094	0.7029	-312.411	630.823	-1	1.54574	TRUE	-1
PE(36:1)	M747T521	LIPID POS	246.457	158.958	424.961	0.09349	-288.818	587.636	1	1.55045	0	177303000	58796300	3.52264	338.441	TRUE	279.259	164.49	550.706	0.04726	-290.418	588.836	1	1.69773	176983000	22684.9	1.16367	TRUE	9.8287	7.79229	7761610000	9e-05	-4998.18	10002.4	1	1.26134	TRUE	175479000	68823.8	258.742	188.577	413.318	0.08406	-290.555	587.11	1	1.37208	TRUE	1
PI(17:0/18:2)	M848T467	LIPID NEG	135.121	40.9287	457.876	0.8131	-228.378	464.756	1	3.30138	0	2012590	2677150	1	738.309	TRUE	266.534	183.763	543.1	0.7546	-228.851	463.703	1	1.45042	2150030	1597.74	1	TRUE	87.2535	63.5573	7761610000	9e-05	-289.144	584.288	1	1.37283	TRUE	2178060	1513.81	328.623	240.1	541.234	0.6485	-229.142	464.284	1	1.36869	TRUE	1
Cer(d34:1)	M583T495	LIPID NEG	256.19	67.6421	702.809	0.8034	-280.271	568.541	1	3.78743	0	52472200	346294000	1	9863.22	TRUE	272.627	187.191	703.91	0.91	-280.275	566.549	1	1.45641	52718200	32165	1	TRUE	15.2903	11.6719	7761610000	9e-05	-2831.7	5669.4	1	1.31001	TRUE	52567500	32744	318.086	230.774	529.215	0.8965	-280.318	566.636	1	1.37834	TRUE	1
4-Phenolsulfonic acid	M173T28_2	HILIC NEG	367.28	82.997	834.916	0.05227	-270.509	551.017	1	4.42522	0	7072930	24911800	4.73184	487.764	TRUE	308.658	132.196	626.925	0.6739	-268.325	544.651	1	2.33485	8703550	461.734	1.59604	TRUE	10.5687	9.36938	7761610000	9e-05	-2299.4	4604.8	1	1.128	TRUE	6830330	27238.6	273.344	217.84	361.142	0.8763	-268.163	542.325	1	1.25479	TRUE	1
LPC(16:0)	M496T317	HILIC POS	273.09	103.187	460.337	0.9904	-275.775	561.551	1	2.64655	0	53492300	20575100	4.04623	326.387	TRUE	276.632	189.425	599.839	0.7963	-276.6	559.2	1	1.46038	52555200	25537.7	1	TRUE	28.3512	19.2101	7761610000	9e-05	-1208.86	2423.72	1	1.47585	TRUE	53345100	23311	319.064	228.591	544.811	0.7431	-276.746	559.491	1	1.39579	TRUE	1
Glycerophospho-N-palmitoyl ethanolamine	M454T303	HILIC POS	156.202	38.6515	713.831	0.1113	-225.184	460.369	1	4.04129	0	1776900	1110110	1.50419	244.37	TRUE	281.406	192.068	600.097	0.5735	-224.442	454.884	1	1.46514	1919340	1167.56	1	TRUE	66.0655	48.2344	7761610000	9e-05	-352.52	711.04	1	1.36968	TRUE	1926720	1140.92	333.946	240.699	568.436	0.5108	-224.633	455.265	1	1.3874	TRUE	1
Hex1Cer(d43:1)	M871T563	LIPID NEG	217.982	76.0231	547.799	0.03853	-213.711	437.421	1	2.86731	0	1516360	682612	1.70439	407.598	TRUE	283.991	193.49	612.483	0.1235	-214.077	434.153	1	1.46773	1527750	628.792	1	TRUE	108.971	81.1727	7761610000	9e-05	-248.734	503.469	1	1.34246	TRUE	1529690	618.3	321.269	228.042	560.072	0.1121	-214.2	434.399	1	1.40882	TRUE	1
pipecolinic acid	M130T414	HILIC POS	390.875	179.035	827.043	0.6303	-269.164	548.329	1	2.18323	0	14789600	51467500	2.20582	1124.27	TRUE	393.992	179.804	827.574	0.8132	-269.178	546.357	1	2.19123	14707400	110.64	1.7783	TRUE	16.748	13.4445	7761610000	9e-05	-1717.26	3440.51	1	1.24571	TRUE	13148800	21724.5	288.514	223.343	410.587	0.8109	-269.497	544.994	1	1.2918	TRUE	1
Cer(d18:1/26:1)	M677T569	LIPID POS	128.063	24.704	586.187	0.4325	-262.243	532.485	1	5.1839	0	21812400	15439200	1	523.196	TRUE	290.024	196.785	666.593	0.5049	-262.532	531.065	1	1.47381	22960200	10647.8	1	TRUE	29.4218	21.4057	7761610000	9e-05	-1047.77	2101.54	1	1.37448	TRUE	22975000	10604.6	330.222	234.822	577.239	0.4739	-262.633	531.265	1	1.40627	TRUE	1
Biotin	B2374P2.756	NMR	412.504	230.011	587.387	0.5103	-188.811	385.622	1	1.79341	0	450558	114351	18	426.596	TRUE	291.498	197.585	711.227	0.4544	-189.484	384.968	1	1.4753	439724	144.182	1	TRUE	160.078	120.82	7761610000	9e-05	-199.682	405.363	1	1.32493	TRUE	440565	141.732	318.324	223.89	564.852	0.4513	-189.495	384.989	1	1.42179	TRUE	1
PE(18:0e)	M482T300	HILIC POS	193.057	52.1085	608.172	0.8486	-219.419	446.839	1	3.7049	0	731124	1831960	1	1253.39	TRUE	293.454	198.643	641.794	0.8857	-219.594	445.188	1	1.47729	776854	841.835	1	TRUE	208.248	179.679	765.77	0.528	-220.608	447.216	1	1.159	TRUE	736546	1013.99	375.306	276.77	625.48	0.8021	-219.836	445.672	1	1.35602	TRUE	1
PC(18:0/18:1)	M833T531	LIPID NEG	551.21	212.459	854.304	0.08309	-276.98	563.96	1	2.59443	0	109188000	3689750000	2.42404	7214.36	TRUE	551.312	223.35	854.31	0.1736	-276.98	561.959	1	2.46838	109187000	1.71594	2.41639	TRUE	26.7749	19.9412	7761610000	9e-05	-1191.78	2389.57	1	1.34269	TRUE	106399000	26578.2	305.417	213.678	543.661	0.1767	-277.651	561.302	1	1.42933	TRUE	1
Biotin	B2378P2.736	NMR	489.991	172.386	849.8	0.8353	-200.76	411.52	1	2.84241	0	509155	134864000	2.02713	18952.4	TRUE	489.952	198.35	849.801	0.9484	-200.76	409.519	1	2.47014	509142	0.291816	2.02461	TRUE	137.57	109.14	7761610000	9e-05	-213.445	432.89	1	1.26049	TRUE	480826	315.554	305.676	223.681	496.635	0.9222	-201.038	408.076	1	1.36657	TRUE	1
2-Mercaptoethanol	M79T52	HILIC POS	467.13	101.361	866.034	0.2312	-241.15	492.301	1	4.60858	0	4385740	2870670	6.40102	514.984	TRUE	455.919	192.9	849.764	0.904	-239.969	487.938	1	2.3635	4557720	13.5069	1.79877	TRUE	46.3529	34.8217	7761610000	9e-05	-491.092	988.184	1	1.33115	TRUE	4325050	3095.21	309.111	227.332	497.795	0.9305	-240.115	486.23	1	1.35973	TRUE	1
Cer(d42:3)	M691T538	LIPID NEG	436.383	178.323	848.635	0.785	-269.222	546.444	1	2.44715	0	42466700	13281400	18	452.246	TRUE	462.945	208.627	853.842	0.6699	-269.465	546.93	1	2.21901	42169800	155.811	1.67854	TRUE	42.3532	29.2868	7761610000	9e-05	-685.171	1376.34	1	1.44615	TRUE	41079900	15231	322.542	228.087	568.464	0.7463	-269.66	545.319	1	1.41412	TRUE	1
L-Methionine sulfoxide	M166T478	HILIC POS	325.403	174.519	452.217	0.2843	-264.183	538.366	1	1.86457	0	6511340	13813400	4.76716	411.422	TRUE	301.974	162.481	577.352	0.2151	-265.159	538.319	1	1.85852	6068640	2296.13	1.28865	TRUE	13.8429	11.4111	7761610000	9e-05	-2330.24	4666.47	1	1.21311	TRUE	5340170	16751.2	344.653	271.816	478.329	0.2761	-265.481	536.961	1	1.26796	TRUE	1
SM(d42:1)	M816T569	LIPID POS	345.392	220.329	448.287	0.3703	-343.458	694.916	-1	1.56762	0	7738980000	-851045000	18	351.34	TRUE	347.503	198.759	671.293	0.1147	-344.856	697.712	-1	1.74836	7825830000	-371529	1.18963	TRUE	1.26646	NaN	7761610000	9e-05	-446077	892159	-1	NaN	TRUE	7864050000	-1357400	273.651	180.994	529.147	0.1892	-344.955	695.91	-1	1.51193	TRUE	-1
DG(18:1/22:1)	M695T565	LIPID POS	334.813	160.272	668.637	0.03294	-227.341	464.682	1	2.08903	0	871596	1835070	2.37171	581.898	TRUE	363.773	185.8	703.665	0.06598	-227.525	463.05	1	1.95787	863780	99.0503	1.4056	TRUE	59.187	45.8971	7761610000	9e-05	-353.763	713.525	1	1.28956	TRUE	784671	1570.57	351.491	271.888	515.556	0.1102	-227.696	461.392	1	1.29278	TRUE	1
PE(18:1p/22:5)	M777T490	LIPID POS	390.694	222.25	438.066	0.5804	-260.292	528.584	-1	1.7579	0	24987500	-8329100	18	406.886	TRUE	271.91	186.789	615.254	0.3027	-261.738	529.475	-1	1.45571	25707800	-10838.6	1	TRUE	26.4323	20.6239	7761610000	9e-05	-1049.65	2105.3	-1	1.28163	TRUE	25853200	-11258.2	228.615	146.76	451.439	0.3145	-261.683	529.367	-1	1.55775	TRUE	-1
NP-020713	M331T568	LIPID POS	414.271	275.871	466.008	0.4498	-224.597	457.194	1	1.50168	0	2454610	1623770	18	446.791	TRUE	392.699	215.316	647.47	0.1421	-225.997	459.993	1	1.82383	2452800	4.64364	1.88487	TRUE	53.2729	43.9931	7761610000	9e-05	-331.805	669.61	1	1.21094	TRUE	2309960	1875.77	246.024	185.566	364.95	0.1026	-227.132	460.264	1	1.3258	TRUE	1
3-Deoxyvitamin D3	M369T638	LIPID POS	418.342	243.06	585.794	0.5455	-265.627	539.254	-1	1.72115	0	37590400	-11855300	18	437.075	TRUE	411.244	203.983	841.582	0.3075	-266.363	540.726	-1	2.01607	37699200	-704.148	1.43066	TRUE	27.0761	20.1289	7761610000	9e-05	-1171.74	2349.47	-1	1.34514	TRUE	38525600	-13655.6	265.937	169.053	546.774	0.3697	-266.7	539.4	-1	1.5731	TRUE	-1
Coenzyme Q9	M796T568	LIPID POS	440.831	320.511	830.251	0.2921	-304.592	617.185	1	1.3754	0	372386000	152794000	18	469.995	TRUE	520.154	307.206	834.159	0.2282	-304.891	617.782	1	1.69318	373136000	2.03198	2.67436	TRUE	4.77872	3.68895	7761610000	9e-05	-24845.9	49697.8	1	1.29541	TRUE	356491000	170430	276.742	201.599	447.301	0.06642	-307.125	620.25	1	1.37273	TRUE	1
5-Methylcytosine	M126T216	HILIC POS	442.272	307.099	824.88	0.003484	-285.619	579.239	1	1.44016	0	55208800	55858500	18	475.268	TRUE	497.955	296.153	827.133	0.002918	-285.809	579.617	1	1.68141	55226100	0.722651	2.67886	TRUE	9.4092	7.46676	7761610000	9e-05	-5582.38	11170.8	1	1.26014	TRUE	49438500	62155	277.227	212.323	403.012	0.001206	-287.839	581.679	1	1.30569	TRUE	1
SM(t38:3)	M772T544	LIPID POS	456.167	339.935	839.597	0.1805	-247.984	503.968	1	1.34192	0	7951520	4980840	18	482.979	TRUE	575.967	338.49	840.752	0.1664	-248.079	504.159	1	1.70158	7967800	0.0031883	3.12162	TRUE	59.1526	44.8801	7761610000	9e-05	-405.654	817.307	1	1.31801	TRUE	7353600	5568.15	312.272	229.772	504.753	0.0535	-250.204	506.407	1	1.35905	TRUE	1
TG(18:1/20:5/22:0)	M964T647	LIPID POS	461.172	357.942	840.768	0.07558	-268.194	544.388	1	1.2884	0	9887570	16151500	18	487.82	TRUE	601.699	365.902	841.833	0.07041	-268.274	544.547	1	1.64443	9961590	0.00115343	3.44479	TRUE	27.664	19.967	7761610000	9e-05	-1222.3	2450.6	1	1.38549	TRUE	8294820	17383.3	364.375	284.441	529.003	0.03079	-270.075	546.15	1	1.28102	TRUE	1
Coenzyme Q8	M728T544	LIPID POS	462.901	352.395	848.94	0.1993	-281.668	571.336	1	1.31359	0	85888800	31495200	18	484.929	TRUE	615.041	361.621	849.989	0.1872	-281.742	571.484	1	1.70079	86036900	0.00563776	3.3093	TRUE	15.0369	10.1977	7761610000	9e-05	-4355.71	8717.41	1	1.47454	TRUE	82823300	33364.5	341.45	239.819	621.494	0.06	-283.865	573.731	1	1.42378	TRUE	1
Nervonic ceramide	M631T554	LIPID POS	467.5	321.607	845.818	0.904	-295.604	599.208	1	1.45364	0	387632000	75299800	18	491.752	TRUE	611.686	316.545	846.417	0.8857	-295.644	599.287	1	1.93238	387777000	0.00670131	3.41264	TRUE	10.7159	7.94171	7761610000	9e-05	-6167.13	12340.3	1	1.34932	TRUE	378359000	85566.8	296.222	207.638	522.4	0.3944	-297.364	600.728	1	1.42663	TRUE	1
N-Ethylglycine	M87T418	HILIC POS	468.38	356.26	819.227	0.2117	-231.349	470.698	1	1.31471	0	2781530	2715600	18	509.234	TRUE	574.75	355.284	819.408	0.2096	-231.361	470.722	1	1.61772	2781590	4.75459e-06	3.99215	TRUE	47.2677	38.5075	7761610000	9e-05	-391.604	789.208	1	1.22749	TRUE	2455550	2989.31	256.41	196.763	368.32	0.01912	-234.982	475.964	1	1.30314	TRUE	1
3,4-Dihydroxybenzenesulfonic acid	M189T27	HILIC NEG	492.381	395.523	789.694	0.2638	-238.411	484.822	1	1.24489	0	1568810	7513320	18	556.494	TRUE	606.243	395.265	789.798	0.2635	-238.412	484.825	1	1.53376	1569590	4.94758e-12	6.17366	TRUE	28.8382	24.3488	7761610000	9e-05	-547.648	1101.3	1	1.18438	TRUE	686361	8077.19	277.422	224.121	357.699	0.01134	-242.916	491.831	1	1.23782	TRUE	1
Cer(d18:2/24:0)	M649T554	LIPID POS	492.521	352.479	851.476	0.9034	-295.976	599.952	1	1.39731	0	345442000	71213100	18	514.893	TRUE	677.748	351.061	851.614	0.9005	-295.983	599.966	1	1.93057	345531000	5.28414e-06	4.45813	TRUE	10.8612	7.48474	7761610000	9e-05	-7549.42	15104.8	1	1.45111	TRUE	337014000	77786.5	322.958	223.442	595.8	0.3882	-297.758	601.517	1	1.44538	TRUE	1
L-Homoserine	M120T449	HILIC POS	530.034	274.929	819.809	0.6069	-283.647	577.294	1	1.92789	0	39610700	12889000000	3.34208	4426.99	TRUE	530.052	274.83	819.816	0.8016	-283.647	575.294	1	1.92865	39609300	0.00877524	3.33509	TRUE	12.1947	10.3347	7761610000	9e-05	-2284.61	4575.21	1	1.17998	TRUE	32248300	66895.9	249.391	195.568	340.295	0.4625	-284.949	575.898	1	1.27521	TRUE	1
PE(38:4e)	M777T504	LIPID POS	509.763	345.374	817.099	0.736	-254.082	518.163	-1	1.47597	0	16262300	-6331830	9.03966	560.84	TRUE	558.149	218.268	848.698	0.9177	-254.028	516.055	-1	2.55717	16351200	-0.0915314	2.66164	TRUE	63.9934	45.2599	7761610000	9e-05	-395.78	797.56	-1	1.41391	TRUE	17030200	-6852.88	245.448	156.12	495.811	0.5211	-255.387	516.774	-1	1.57218	TRUE	-1
3-Deoxyvitamin D3	M369T615	LIPID POS	520.223	365.761	806.122	0.02792	-299.685	609.37	-1	1.4223	0	257605000	-118100000	6.24759	629.76	TRUE	600.11	326.551	840.372	0.06539	-299.713	607.427	-1	1.83772	257457000	-0.00559542	3.48845	TRUE	8.57173	6.44606	7761610000	9e-05	-8529.63	17065.3	-1	1.32976	TRUE	269681000	-117376	247.975	157.635	501.55	0.01191	-302.544	611.088	-1	1.5731	TRUE	-1
Galacturonic acid	M387T484	HILIC NEG	474.931	349.964	820.579	0.2183	-219.076	448.153	1	1.35709	0	477744	1290090	17.948	515.693	TRUE	589.152	349.447	820.662	0.3841	-219.079	446.158	1	1.68596	477145	6.13974e-07	4.1843	TRUE	62.9891	52.3255	7761610000	9e-05	-295.191	596.382	1	1.20379	TRUE	314255	1450.07	313.288	251.986	408.149	0.1399	-221.017	448.034	1	1.24328	TRUE	1
Galactonic acid	M391T498	HILIC NEG	586.24	377.202	802.828	0.1576	-246.875	503.751	1	1.55418	0	1604250	29339100	5.8303	1002.75	TRUE	600.103	377.034	802.883	0.2962	-246.876	501.751	1	1.59164	1604020	2.42327e-09	5.29306	TRUE	31.3096	25.6803	7761610000	9e-05	-550.817	1107.63	1	1.21921	TRUE	514600	10019.6	331.682	268.154	432.422	0.08678	-249.095	504.189	1	1.23691	TRUE	1
N4-Acetylcytidine	M286T124	HILIC POS	640.739	357.706	818.608	0.257	-237.699	485.397	1	1.79124	0	2895420	309513000	5.44412	1952.45	TRUE	641.154	357.651	818.631	0.4373	-237.698	483.397	1	1.79268	2895370	4.33918e-10	5.42147	TRUE	37.9069	30.5823	7761610000	9e-05	-481.845	969.69	1	1.2395	TRUE	2414670	4392.71	261.933	204.804	361.283	0.07395	-240.606	487.211	1	1.27894	TRUE	1
Galacturonic acid	M193T484	HILIC NEG	637.796	362.306	841.036	0.04581	-257.75	525.5	1	1.76038	0	9825210	27207100	5.05388	1018.93	TRUE	656.396	362.451	841.11	0.1038	-257.75	523.5	1	1.81099	9824550	4.272e-07	4.52117	TRUE	24.2038	18.1183	7761610000	9e-05	-1364.23	2734.47	1	1.33588	TRUE	8702100	9866.55	326.411	245.59	506.827	0.03417	-259.868	525.735	1	1.32909	TRUE	1
Cer(d18:1/24:1)	M693T554	LIPID NEG	693.294	374.363	844.869	0.6834	-290.525	591.049	1	1.85193	0	251470000	274890000	6.00909	1101.51	TRUE	706.32	374.115	844.974	0.8586	-290.525	589.049	1	1.88798	251476000	7.27974e-10	5.73629	TRUE	12.8878	9.32792	7761610000	9e-05	-4670.68	9347.37	1	1.38164	TRUE	244250000	63123.5	305.131	213.873	541.615	0.2534	-292.818	591.636	1	1.42669	TRUE	1
N-Ethylglycine	M86T419	HILIC POS	727.443	415.709	825.086	0.001908	-231.117	472.235	1	1.74989	0	2621500	20676300	8.87435	1106.93	TRUE	733.725	425.371	825.183	0.005789	-231.117	470.235	1	1.72491	2621530	4.26343e-20	8.74441	TRUE	41.9558	32.2613	7761610000	9e-05	-523.172	1052.34	1	1.3005	TRUE	2337870	2575.89	289.61	219.898	432.082	0.0003468	-235.256	476.512	1	1.31702	TRUE	1
Betaine	B2271P3.275	NMR	581.891	463.287	729.261	0.04602	-247.241	502.483	-1	1.25601	0	17213800	-7002250	18	633.177	TRUE	794.94	540.034	811.897	0.1364	-246.736	499.473	-1	1.47202	17349000	-7.5883e-47	18	TRUE	51.7855	43.1356	7761610000	9e-05	-412.629	831.259	-1	1.20053	TRUE	18448300	-8630.81	269.227	169.466	559.809	0.0001	-256.89	519.779	-1	1.58868	TRUE	-1
TG(18:1/18:2/24:0)	M992T656	LIPID POS	792.596	440.799	813.646	0.01492	-247.593	503.187	1	1.79809	0	3934050	78236100	18	995.037	TRUE	796.544	451.701	813.755	0.03311	-247.593	501.187	1	1.76343	3934050	7.69613e-47	18	TRUE	32.3999	24.2877	7761610000	9e-05	-744.753	1495.51	1	1.334	TRUE	3153140	7913.97	300.16	238.551	402.984	0.0004157	-252.556	511.112	1	1.25826	TRUE	1
TG(18:1/18:2/24:0)	M987T656	LIPID POS	794.095	434.678	815.748	0.3016	-252.673	513.346	1	1.82686	0	3757140	94060800	18	990.482	TRUE	798.344	434.663	815.859	0.4552	-252.673	511.346	1	1.8367	3757140	9.96312e-47	18	TRUE	24.465	19.6443	7761610000	9e-05	-965.439	1936.88	1	1.2454	TRUE	2512920	11039.2	315.931	254.341	410.852	0.03264	-256.103	518.205	1	1.24216	TRUE	1
TG(18:1/18:2/22:0)	M959T647	LIPID POS	801.66	417.003	821.135	0.007608	-260.718	531.435	1	1.92243	0	9451720	474962000	17.9989	1066.42	TRUE	802.812	422.237	821.173	0.04473	-260.718	527.435	1	1.90133	9451770	1.44637e-46	18	TRUE	26.0383	21.0262	7761610000	9e-05	-966.332	1938.66	1	1.23837	TRUE	7515440	16430.6	302.259	237.065	420.245	0.001267	-264.81	535.619	1	1.275	TRUE	1
TG(20:0/16:0/16:0)	M881T646	LIPID POS	801.182	443.34	822.304	0.005188	-240.357	488.714	1	1.80715	0	5536820	62682000	18	1017.45	TRUE	803.801	476.345	822.369	0.01252	-240.357	486.714	1	1.68743	5536820	4.2709e-47	18	TRUE	42.1893	30.7468	7761610000	9e-05	-603.627	1213.25	1	1.37215	TRUE	5120990	4379.59	301.436	225.263	469.198	0.0001	-246.15	498.3	1	1.33815	TRUE	1
TG(18:0/18:0/18:1)	M907T646	LIPID POS	802.125	446.788	822.639	0.001374	-256.065	520.13	1	1.79531	0	10508800	212912000	18	1035.9	TRUE	804.034	490.23	822.652	0.003616	-256.065	518.13	1	1.64012	10508800	1.07038e-46	18	TRUE	71.7059	47.826	7761610000	9e-05	-400.732	807.464	1	1.49931	TRUE	9757350	10033.4	314.914	239.123	476.842	0.0001	-261.76	529.52	1	1.31695	TRUE	1
Betaine	B2272P3.270	NMR	601.884	469.327	774.181	0.01698	-298.738	605.475	-1	1.28244	0	200312000	-90614400	18	633.147	TRUE	811.743	573.086	832.279	0.06515	-298.061	602.123	-1	1.41644	203580000	-1.06614e-45	18	TRUE	14.3941	10.2585	7761610000	9e-05	-4763.56	9533.12	-1	1.40314	TRUE	214890000	-112352	385.514	214.384	1099.83	0.0001	-305.49	616.98	-1	1.79824	TRUE	-1
Betaine	B2274P3.260	NMR	746.917	470.658	799.737	0.002966	-220.772	449.544	-1	1.58696	0	4235580	-1379470	18	809.014	TRUE	812.57	471.713	833.347	0.007438	-220.772	447.544	-1	1.72259	4235580	-1.1101e-47	18	TRUE	111.243	86.2495	7761610000	9e-05	-247.917	501.834	-1	1.28978	TRUE	4371910	-1239.38	241.847	160.526	454.454	0.0002628	-224.498	454.997	-1	1.50659	TRUE	-1
TG(26:0/18:2/18:2)	M1013T656	LIPID POS	810.091	448.622	835.477	0.01986	-250.269	510.537	1	1.80573	0	2589870	55083400	17.9963	988.118	TRUE	814.247	495.69	835.535	0.09768	-250.269	506.537	1	1.64265	2589870	6.06444e-47	18	TRUE	34.9156	23.5448	7761610000	9e-05	-990.157	1986.31	1	1.48294	TRUE	1988700	6097.93	397.093	317.767	545.81	0.006725	-253.442	512.885	1	1.24964	TRUE	1
Cer(d42:2)	M647T554	LIPID NEG	809.518	408.034	847.073	0.7039	-232.567	475.133	1	1.98395	0	8138160	8452980	16.6484	952.33	TRUE	816.543	407.967	847.164	0.8727	-232.567	473.133	1	2.00149	8138160	3.30154e-42	16.2108	TRUE	63.0607	43.6499	7761610000	9e-05	-421.636	849.272	1	1.44469	TRUE	7933850	1935.09	325.727	225.43	602.23	0.2127	-235.127	476.255	1	1.44491	TRUE	1
Betaine	B2273P3.265	NMR	714.196	459.241	800.694	0.03593	-245.73	499.46	-1	1.55517	0	12799000	-4815350	18	761.733	TRUE	816.779	530.708	838.902	0.07345	-245.73	497.459	-1	1.53904	12799100	-4.39097e-47	18	TRUE	34.6716	24.1408	7761610000	9e-05	-899.529	1805.06	-1	1.43622	TRUE	13275700	-4636.11	294.741	183.164	641.49	0.001655	-250.129	506.258	-1	1.60916	TRUE	-1
TG(18:1/18:2/24:1)	M990T648	LIPID POS	813.261	434.932	840.581	0.001628	-256.647	521.293	1	1.86986	0	7149450	61805600	18	977.264	TRUE	818.147	464.625	840.756	0.004242	-256.647	519.293	1	1.76088	7149450	8.09778e-47	18	TRUE	36.1134	22.8956	7761610000	9e-05	-1083.95	2173.9	1	1.57731	TRUE	6467300	7865.04	373.764	282.669	595.59	0.000187	-260.106	526.211	1	1.32227	TRUE	1
TG(18:1/18:2/24:1)	M985T647	LIPID POS	821.499	447.8	845.817	0.1393	-266.594	541.188	1	1.83452	0	8585040	1465660000	18	1141.47	TRUE	821.806	501.129	845.842	0.2407	-266.594	539.188	1	1.63991	8585050	1.34155e-46	18	TRUE	29.9311	19.1988	7761610000	9e-05	-1532	3070	1	1.55901	TRUE	7337440	13549.9	412.842	319.052	642.79	0.02204	-269.57	545.139	1	1.29396	TRUE	1
TG(18:2/18:2/18:2)	M897T599	LIPID POS	646.771	455.531	838.973	0.0008639	-350.958	709.917	-1	1.41982	0	7527680000	-1712510000	18	687.485	TRUE	822.044	597.37	846.18	0.006768	-349.756	705.512	-1	1.37611	7632500000	-1.77774e-44	18	TRUE	1.54923	NaN	7761610000	9e-05	-730198	1.4604e+06	-1	NaN	TRUE	7743700000	-1580400	465.127	263.028	1509.09	0.0001	-355.362	716.724	-1	1.76836	TRUE	-1
Glucose	B2252P3.386	NMR	739.055	445.668	818.671	0.009362	-210.447	428.893	-1	1.65831	0	1570190	-553181	18	783.107	TRUE	822.767	244.147	847.212	0.0216	-210.446	426.893	-1	3.36997	1570190	-4.83159e-48	18	TRUE	134.572	110.48	7761610000	9e-05	-223.319	452.638	-1	1.21807	TRUE	1649970	-605.307	245.215	159.174	479.552	0.005696	-211.985	429.97	-1	1.54055	TRUE	-1
TG(18:0/16:0/16:0)	M853T636	LIPID POS	820.789	459.106	847.627	0.00825	-259.269	526.538	1	1.7878	0	21784200	127843000	18	1019.08	TRUE	823.076	556.532	847.656	0.01922	-259.269	524.538	1	1.47894	21784200	8.48037e-47	18	TRUE	39.0773	23.6573	7761610000	9e-05	-1183.15	2372.3	1	1.65181	TRUE	21071600	8155.94	427.69	285.701	963.099	0.0003433	-263.8	533.601	1	1.49698	TRUE	1
TG(16:0/18:3/20:1)	M884T637	LIPID POS	818.799	459.506	847.703	0.1527	-270.346	548.691	1	1.78191	0	59150000	133679000	18	981.97	TRUE	823.149	556.058	847.761	0.2602	-270.346	546.691	1	1.48033	59150000	1.62438e-46	18	TRUE	38.6936	21.0966	7761610000	9e-05	-1410.04	2826.08	1	1.83412	TRUE	58250800	14112	416.444	274.41	944.593	0.006972	-274.76	555.52	1	1.5176	TRUE	1
3-Deoxyvitamin D3	M369T626	LIPID POS	678.25	449.046	820.229	0.09902	-307.599	623.198	-1	1.51042	0	339441000	-144377000	18	710.37	TRUE	825.346	499.271	850.967	0.1797	-307.598	621.196	-1	1.6531	339468000	-1.38526e-45	18	TRUE	3.55763	2.27635	7761610000	9e-05	-92466.6	184939	-1	1.56287	TRUE	354211000	-144040	367.958	210.437	990.858	0.007599	-311.415	628.83	-1	1.74854	TRUE	-1
Betaine	M235T407	HILIC POS	621.11	471.945	823.28	0.007583	-338.909	685.818	-1	1.31606	0	1437180000	-663648000	18	632.948	TRUE	825.892	591.698	851.776	0.02998	-338.295	682.589	-1	1.3958	1470490000	-8.32843e-45	18	TRUE	2.74358	NaN	7761610000	9e-05	-248113	496231	-1	NaN	TRUE	1529160000	-754397	534.066	260.011	2535.5	0.0002736	-343.598	693.196	-1	2.05401	TRUE	-1
TG(18:0e/16:0/18:2)	M863T641	LIPID POS	820.302	449.254	852.602	0.005634	-248.115	504.23	1	1.82592	0	4973230	23617300	18	959.689	TRUE	826.552	518.188	852.764	0.01351	-248.115	502.23	1	1.59508	4973230	4.07868e-47	18	TRUE	90.9055	63.2531	7761610000	9e-05	-359.696	725.393	1	1.43717	TRUE	4394080	4575.74	430.219	308.158	833.497	0.0007148	-251.429	508.858	1	1.3961	TRUE	1
TG(18:0/18:1/18:1)	M905T637	LIPID POS	821.433	436.815	852.996	0.1507	-301.566	611.133	1	1.88051	0	239056000	624114000	18	968.375	TRUE	826.792	461.067	853.126	0.2574	-301.566	609.133	1	1.79321	239056000	9.41354e-46	18	TRUE	8.33133	5.38472	7761610000	9e-05	-17101.3	34208.6	1	1.54722	TRUE	228612000	100148	388.821	267.494	776.481	0.02565	-304.455	614.91	1	1.45357	TRUE	1
TG(26:1/18:2/18:2)	M1011T647	LIPID POS	820.546	446.313	854.035	0.0164	-241.159	490.318	1	1.8385	0	2334910	13905500	18	953.164	TRUE	827.495	504.375	854.189	0.03611	-241.159	488.318	1	1.64063	2334910	2.65401e-47	18	TRUE	46.3974	27.4275	7761610000	9e-05	-910.715	1827.43	1	1.69164	TRUE	2102080	2584.93	438.348	325.093	787.491	0.002953	-244.049	494.098	1	1.34838	TRUE	1
TG(26:1/18:1/20:5)	M1018T656	LIPID POS	823.021	443.274	855.574	0.06317	-245.476	498.953	1	1.85669	0	2564990	21762300	18	967.03	TRUE	828.43	478.886	855.62	0.1213	-245.476	496.953	1	1.72991	2564990	3.35247e-47	18	TRUE	53.1284	32.5572	7761610000	9e-05	-695.547	1397.09	1	1.63185	TRUE	2226890	3407.81	436.024	329.602	739.261	0.01755	-247.817	501.634	1	1.32288	TRUE	1
[truncated: 81 more columns]
